# Supplementary material for: CAISMOV24, a new human low-grade serous ovarian carcinoma cell line
Source: BMC Cancer. 2017 Nov 13;17:756. doi: 10.1186/s12885-017-3716-4 (PMC5683553; doi:10.1186/s12885-017-3716-4)
Supplement: Supplementary file 2 — LOH ch2p25.3 CAISMOV24. Genotyping of hemizygous deletions of duplicated chromosome regions (copy neutral loss of heterozygosity or cnLOH) in chromosome 2 of CAISMOV24 cell line. (XLSX 5208 kb) [file 12885_2017_3716_MOESM2_ESM.xlsx]

## Sheet: LOH ch2p25.3_CAISMOV24
# Annotation DB Used: C:\Affymetrix\ChAS\Library\CytoScanHD_Array.na33.annot.db
# Array Type Name: CytoScan HD Array
# Array Type Internal Name: CytoScanHD_Array
# Export GUID: f08752c4-6b1c-46b8-8698-e0f21e836efa
# Array Annotation Database NetAffx Build: 33
# UCSC Genomic Version: hg19
# NCBI Genomic Version: 37
# dbSNP Version: 135
# CHP File: C:\Users\Daniela\Documents\Chas\CNV CytoscanHD\P83_(CytoScanHD_Array).cyhd.ND.cychp (NA33)
# Input Chromosome: 2
# Input Region: 0 to 243199373
# Output Chromosome: All
Probe Set ID	Call Codes	Confidence	Signal A	Signal B	Forward Strand Base Calls	dbSNP RS ID	Chromosome	Chromosomal Position
S-3PKEB	AB	0.015183588	30760977	19313517	AG	rs10181821	2	15703
S-3ZVFN	BB	5.4845e-07	50994675	16193798	TT	rs73138542	2	17180
S-3UZHS	BB	530.693	18163505	21954768	CC	rs7594567	2	21833
S-3KFRC	BB	0.0	5143047	29384397	GG	rs74344759	2	28754
S-4RVXF	BB	0.0	680794	24031523	TT	rs4637157	2	29443
S-3QYIT	NoCall	0.43848887	1677125	7432237		rs28446791	2	30091
S-3YOZG	AA	0.0678832	2853503	7076899	GG	rs4522651	2	34049
S-3QYXB	BB	0.0	18478497	9331794	GG	rs10173732	2	41404
S-3BFKA	BB	0.029038372	15311714	28977605	TT	rs10165221	2	50814
S-3PXQJ	NoCall	0.46737483	80873975	9865419		rs62114759	2	51141
S-3VGRI	AA	0.0	23979548	22135678	GG	rs4438516	2	53652
S-4OKRS	BB	0.0	21720285	9897229	GG	rs35144075	2	57623
S-4REIC	AA	0.0	16386545	3087485	CC	rs4499454	2	59698
S-3WQRW	BB	0.0	27153918	11009723	TT	rs72629177	2	71695
S-3MKJP	AA	1.16751e-05	16247592	49761755	CC	rs62116673	2	74483
S-3GSXB	BB	0.0	44023163	22040652	GG	rs62116674	2	74588
S-3FHCI	AA	0.000274143	2154414	92231415	AA	rs55941159	2	75741
S-3VSUW	AA	0.0	21184602	45541656	CC	rs73142325	2	79738
S-3NRUX	AA	0.0	14008282	3063592	CC	rs6749571	2	82820
S-4OSIY	AA	0.0	16202822	35536694	AA	rs6723660	2	86293
S-3ZWNJ	BB	14.6586	6058641	15242614	CC	rs17042545	2	86644
S-3UAHP	AA	0.0	32151511	9664341	GG	rs11898337	2	108532
S-4RUIV	AA	1408.8	76471765	553916	TT	rs1078763	2	113763
S-4JFDX	AA	0.0	14771829	45870447	AA	rs79233274	2	114650
S-3MUNT	AA	0.0	20390348	20558902	CC	rs876724	2	114974
S-3NELE	BB	3.30325	9024918	22592102	GG	rs77642176	2	114982
S-3CMHQ	BB	3.10885e-05	53331024	14296461	TT	rs300773	2	115035
S-3LIWG	BB	0.0687204	24923901	11420946	CC	rs1531374	2	127773
S-3UHTU	BB	0.0	50544116	30199534	TT	rs384286	2	128345
S-3QFRY	BB	0.0100055	4756157	10870338	TT	rs12714396	2	130357
S-3BRUQ	AB	9.32713	70837317	12693569	CT	rs17041600	2	131627
S-4JZMA	NoCall	0.27470922	21078196	75060846		rs12623893	2	131700
S-4PFFX	BB	0.04515675	13985946	37809304	GG	rs10196255	2	132364
S-4FYPK	BB	23.0547	90276263	21354705	TT	rs300712	2	138903
S-3NBJB	AA	0.0	27257183	4499081	AA	rs78475392	2	139394
S-3ZWHV	AA	0.0	19586234	34611353	CC	rs55647705	2	139414
S-3AHHI	BB	5.81313e-07	18020891	40686204	GG	rs113869377	2	139441
S-3GPLU	AA	0.0	3980653	48556918	GG	rs300709	2	139743
S-4ORSL	BB	0.0	22241457	7725952	GG	rs300708	2	140449
S-3JJJJ	AB	305.965	13771847	9059929	CG	rs61437049	2	151360
S-4FQMR	BB	0.262581	2676473	59587854	TT	rs381726	2	151464
S-4BHWJ	AA	4.04121e-07	11876488	2064164	AA	rs300730	2	165633
S-3TLFE	BB	487.568	605832	14773878	TT	rs300731	2	165674
S-4CERL	AA	0.0	7478236	21930415	GG	rs6707786	2	166224
S-4PJIE	BB	0.0	2825094	26161113	CC	rs300737	2	170576
S-4ORND	AA	0.0	14434655	5193875	TT	rs10495480	2	170616
S-4JALW	AA	5.03708e-06	2820653	62736426	CC	rs366330	2	178356
S-4QJFG	AA	4.08405	15593901	43703104	AA	rs73911009	2	188350
S-3FSDQ	AA	9.39249e-08	6568723	17641847	GG	rs443419	2	189800
S-3GRMG	AA	0.0	35038606	64986523	TT	rs440617	2	189818
S-3CMCE	BB	0.0	6587626	1712071	AA	rs415660	2	189972
S-4ENON	AA	0.0	10038534	2362963	AA	rs376385	2	190245
S-4QGZE	AA	0.0	20538777	33814197	GG	rs424292	2	191931
S-4QEQL	BB	0.000380107	22406233	74862085	GG	rs12990903	2	193892
S-3CGYJ	BB	49.7534	17803229	39736934	TT	rs17041717	2	193991
S-3BQRA	BB	0.0	5960575	18412627	TT	rs67923634	2	203169
S-4MIYN	BB	0.0	30826404	18131243	GG	rs66529045	2	203793
S-3VOME	BB	0.0	18105441	14391178	GG	rs114333172	2	206262
S-3UEJC	AA	3.97987	22131729	100297284	CC	rs389621	2	206636
S-4ECPT	AA	0.0	15737178	5666758	TT	rs385272	2	206704
S-3BRVK	AA	0.0	16141409	46208585	GG	rs11692330	2	210076
S-4JCVP	BB	0.0	36300345	1748075	AA	rs1474053	2	224086
S-4HXCW	BB	0.0138861	39274908	11755233	AA	rs1474052	2	224192
S-4GOSP	BB	0.0	16189217	2551119	GG	rs6548220	2	225951
S-4SFVC	BB	430.993	5057656	1183429	GG	rs3791221	2	226933
S-3JXDE	BB	0.000506518	15813738	29370906	AA	rs6742278	2	226999
S-4QKGG	BB	3.80385e-06	13363839	29111013	AA	rs3791220	2	227066
S-4SSOU	BB	4.5273	15364359	29077495	TT	rs17713396	2	227201
S-4DPKB	AA	0.0	17275516	50097064	AA	rs57542652	2	228088
S-4AFAF	AA	0.0	31156685	6328471	CC	rs10205435	2	230442
S-3WBKJ	BB	3.61933e-08	47045312	1468658	CC	rs2306060	2	230912
S-4NGEP	BB	39.6892	12578306	2178127	TT	rs62114501	2	231741
S-3RZGH	BB	0.0	6504859	22492175	GG	rs9808365	2	232343
S-4LYUT	AA	0.0	10301426	2030521	TT	rs3748872	2	234130
S-4MIXP	BB	0.012359511	13761095	27283707	CC	rs17713729	2	249092
S-3BWVZ	NoCall	0.28801373	3279796	97108264		rs17041767	2	250958
S-3OEGC	BB	0.0	65430133	18817902	AA	rs7609512	2	251673
S-4BUPA	AA	0.0	13840393	46441803	TT	rs4241316	2	252197
S-4RNSD	AA	0.0	1584286	62369617	AA	rs17713879	2	254215
S-4NEJD	BB	0.0	43427557	16726523	CC	rs4255987	2	259296
S-3XUAX	BB	1.15463e-06	1550999	39136926	TT	rs10865544	2	259774
S-4OXKJ	AA	0.0	26724048	46947958	GG	rs10188763	2	260677
S-3DCTC	BB	1.33227e-08	5848043	21245806	GG	rs36216559	2	262335
S-3SQYH	BB	0.0	13910315	15920615	CC	rs4447635	2	265970
S-4ERTJ	BB	0.0	38358148	14156199	TT	rs58461606	2	267367
S-4MMHO	BB	0.386275	15021545	33919624	TT	rs56321614	2	268191
S-3QLUT	BB	0.0	41889334	17153298	GG	rs55946380	2	268293
S-4QVDA	AA	0.0	20380082	51575146	AA	rs7605824	2	280819
S-4MODT	BB	0.000513194	251351	20913586	GG	rs7566279	2	281178
S-4PQBA	BB	0.0	21945145	17735413	TT	rs72774510	2	281741
S-3NOOE	AA	2.15383e-07	2463827	5529926	GG	rs12714404	2	282462
S-4EEQD	NoCall	0.1545742	6628486	10453881		rs6708541	2	282736
S-3JVTI	BB	1.77636e-08	6174402	19410236	GG	rs60149603	2	285421
S-3KJYO	BB	1.7053e-06	15598741	4495592	GG	rs72774515	2	294911
S-3GAPU	AA	4.04121e-07	12015743	27392953	CC	rs6721594	2	305203
S-3LPOI	AA	1.11022e-09	2058.77	61024603	TT	rs4854302	2	305803
S-3CARQ	AA	0.0	7368518	1364433	TT	rs11679280	2	311415
S-3CVMU	BB	397.934	8154287	21262437	CC	rs9309730	2	312992
S-3EQYV	AA	0.0	25734724	42664954	GG	rs7355657	2	313392
S-3QUUK	AA	0.0	15476189	35713577	AA	rs117770368	2	325938
S-4IPMD	BB	4.44089e-10	2741586	13264819	GG	rs112638182	2	326350
S-4NHQV	BB	0.0165743	6524191	22244517	GG	rs6749467	2	343517
S-4GOTV	BB	0.00228144	3287612	8532259	CC	rs6724817	2	346493
S-3EKZS	AA	2.22045e-10	1456472	5112198	TT	rs13412974	2	346507
S-3FSHN	NoCall	0.31908983	9700037	8794803		rs6727903	2	353127
S-4CUBC	BB	0.0	36979626	14661896	TT	rs76799690	2	354153
S-3ZHRJ	AA	0.0	2175419	3105635	TT	rs1858308	2	354241
S-4RGUV	NoCall	0.25535932	26696003	17649878		rs7576917	2	354560
S-3YNQI	BB	0.0	67813464	32270242	CC	rs78752079	2	354940
S-4MXMR	BB	41.1665	22724275	4434626	CC	rs6730515	2	355290
S-4QEID	AA	0.02500058	4441713	21291183	TT	rs6739870	2	355504
S-3MVGW	AA	1.55831e-06	8072019	21406313	TT	rs6740030	2	355663
S-4FPBY	BB	56.3672	2160843	37893389	CC	rs6740249	2	355800
S-3GMWL	BB	4.97575e-05	12280078	26086108	GG	rs78202259	2	356402
S-3SVHL	BB	0.00107271	41423105	10658325	TT	rs1109922	2	367565
S-4LFBM	BB	0.0	21798582	17760912	GG	rs75047073	2	372825
S-4HNXZ	BB	10.1126	40267062	8416958	CC	rs73140663	2	373340
S-3HJAP	AA	1.63706	14105137	5935103	CC	rs11680177	2	374086
S-4QIMO	BB	0.0	41247473	15332654	TT	rs147167436	2	406286
S-4BCHT	BB	0.0	32624576	1577522	GG	rs4639527	2	416815
S-4AJKC	BB	0.0	4267127	20348185	TT	rs6726633	2	419464
S-3HVQH	AA	4.37428e-07	27351643	11040933	GG	rs11889258	2	422089
S-4QQEP	BB	0.0	5552791	31362961	GG	rs76737796	2	438439
S-3BETY	BB	0.0	18375468	9471637	TT	rs28669339	2	445495
S-3IBQM	BB	7.77156e-08	70213873	16378384	GG	rs6716246	2	445636
S-3YIRY	BB	0.002577653	7212761	15326774	GG	rs1033098	2	446942
S-4LQBT	BB	4444.89	66293866	11480104	GG	rs10184571	2	449050
S-3TBOI	AA	0.026562	29186292	10441622	AA	rs6732624	2	449787
S-4RCKJ	BB	0.0	26262793	11813875	GG	rs2685257	2	453432
S-4FYZP	BB	0.0	43114395	2327461	GG	rs1511324	2	454860
S-3QPXO	BB	0.0	22311298	1154826	TT	rs4854263	2	455588
S-4EZLB	AA	8.95728e-06	23316135	10726088	TT	rs6729656	2	455683
S-3WEOA	AA	0.0	30168616	33290433	GG	rs3961050	2	457320
S-3XNFQ	AA	2.08011e-05	17897817	5257064	GG	rs17041944	2	462187
S-4EIME	AB	0.013858572	2200216	23982993	GA	rs2724863	2	477364
S-4EQGM	BB	0.005514141	1075804	19198641	GG	rs13396919	2	477494
S-4NMCK	AB	0.0023595726	3600038	34234915	TG	rs1511326	2	478095
S-4GWXR	BB	0.0	4276309	16474005	GG	rs79284707	2	489372
S-4IJAM	BB	1.75769	12787454	3221235	CC	rs17041960	2	506456
S-3EWJR	AA	7.07694e-05	8141954	21586107	CC	rs73146315	2	509069
S-3SJGB	NoCall	0.07116857	32828037	2289622		rs12465676	2	510975
S-3EFAS	BB	0.0	34403345	15353678	CC	rs2724929	2	515593
S-3CZJU	NoCall	0.13284075	24972256	16436761		rs6736819	2	527946
S-3JZKV	BB	0.122884	35057397	9776651	CC	rs67397682	2	532103
S-4EXON	BB	1.25208	16790579	5886673	CC	rs10208441	2	534818
S-4IUIN	BB	0.0	29785565	25012095	TT	rs2685248	2	538450
S-3BHOA	BB	930.574	8953805	16292705	GG	rs73146351	2	544577
S-4BLJB	BB	0.0	33275772	16547488	GG	rs2685263	2	549873
S-4SCVZ	BB	0.0	29101398	15732917	CC	rs13413729	2	549926
S-4PRHM	AA	8.61955e-05	60635065	26363855	AA	rs17041996	2	550338
S-4CIXS	AA	0.000830469	29349124	16050332	TT	rs2685244	2	553264
S-4BKTB	BB	0.00956836	12546099	3083759	TT	rs1317881	2	563936
S-3ZCDE	BB	0.0	1465205	25895356	CC	rs1320363	2	564002
S-4KLPT	AA	0.0	34664338	37800348	GG	rs1320362	2	564079
S-3RNDC	BB	0.0	48958386	16054673	TT	rs4314025	2	568100
S-3OVOZ	BB	0.0	51667126	1924.1	AA	rs41429945	2	568464
S-3QNEX	AA	3.87912e-06	1348801	40153207	CC	rs56047237	2	577022
S-4NBZA	AA	3.64153e-07	30623723	48474713	GG	rs17042041	2	581285
S-4JWAS	AA	201.754	11564518	5191298	GG	rs6712649	2	584523
S-4QYSY	NoCall	0.06458389	20730403	9790024		rs11686772	2	584563
S-3AAOH	AA	6.43929e-08	4232632	15103209	TT	rs2724901	2	588726
S-3HDEW	BB	0.000691087	1261.21	32240825	GG	rs2683980	2	589743
S-3JWEI	AA	0.04202207	7183288	38541477	CC	rs13430343	2	589773
S-3VOEQ	AA	0.0	25130117	6278284	AA	rs2724904	2	590023
S-3WDTC	NoCall	0.09297352	12919084	1819216		rs12619562	2	590698
S-3QDUB	AA	6.55032e-08	11878035	37840982	AA	rs10779978	2	591113
S-3HXUQ	NoCall	0.08539058	25801428	12761122		rs2685249	2	593554
S-3OMBC	AA	0.0	20569783	47487277	CC	rs2683986	2	593990
S-3WBMW	AA	75.8674	16457085	53970874	CC	rs11903036	2	594324
S-4FDXN	BB	0.0	34642047	25816328	TT	rs17042070	2	594741
S-3BAKS	AA	0.0011080217	14014875	7375887	AA	rs2685242	2	595125
S-3OVLY	NoCall	0.46226892	11544514	32331597		rs12714409	2	596532
S-3MSDM	BB	3.91465e-06	11441528	30989065	AA	rs4854267	2	596629
S-4HXWS	NoCall	0.13228814	11389944	15581272		rs2683992	2	600575
S-4DFIJ	BB	102.999	16724783	23186484	AA	rs12994164	2	600969
S-3BRNB	AA	0.120518	66413055	29887668	GG	rs17728141	2	607566
S-3YNHV	AA	0.0	11445269	31828455	TT	rs17728164	2	609326
S-3QIQW	AA	2.16027e-06	93890155	21852133	GG	rs4854335	2	619575
S-4LAML	BB	6.86118e-06	74472375	22017578	AA	rs4854338	2	619754
S-3NGFJ	AA	0.0	23939983	3888174	GG	rs12468153	2	623588
S-4ALRU	AA	2.22045e-10	1134286	37953366	TT	rs6719518	2	623935
S-3FGIQ	BB	8.89955e-07	27530273	9055716	CC	rs6728726	2	623976
S-4NURM	BB	0.0	21506447	16909602	CC	rs6711012	2	624034
S-4JVRR	BB	0.000149134	37958972	14483824	GG	rs6711286	2	624294
S-4MDVR	BB	1.13243e-07	50647513	23475037	GG	rs6744653	2	628524
S-4PDKU	BB	2.22045e-10	18899365	6227104	TT	rs11127485	2	632028
S-4FLUF	BB	0.0	17129774	12700009	AA	rs12622361	2	632116
S-4EPFD	BB	0.2652	16429674	38974393	AA	rs12623218	2	632146
S-3ITAJ	BB	0.0	20215953	11692958	GG	rs13021737	2	632348
S-3NSPJ	AA	0.0	21202637	57764014	TT	rs13012571	2	632550
S-4SHIU	BB	1.56986e-06	6511132	2015155	GG	rs13393304	2	637830
S-3NBWJ	AA	4.29597	16427952	7325176	GG	rs4854345	2	638190
S-4TNCE	BB	0.0	16297656	14787948	GG	rs7604609	2	643303
S-3UTCG	AB	0.0130329775	54257526	7248267	CT	rs7559447	2	645646
S-4MOMC	AA	0.0	7558224	17933852	CC	rs11127488	2	646061
S-3VZDY	AA	0.0	7132523	41623386	AA	rs10189761	2	646364
S-3IHZA	AB	0.002808791	41099565	63286436	CG	rs13386627	2	650560
S-4KTTF	BB	0.027480356	2269134	23935376	AA	rs4613321	2	650647
S-4BESI	BB	7.47151e-05	89007635	2732318	GG	rs13386964	2	650828
S-4OPPD	AA	0.0019564629	32199087	17836378	TT	rs2867109	2	651030
S-4QZLL	BB	0.0	21010735	14810233	GG	rs2867110	2	651105
S-4FKIF	AA	0.291475	9289991	30578897	GG	rs2867113	2	651365
S-3LYGK	AA	1.77636e-07	11303987	46193295	TT	rs12714414	2	651407
S-3RQES	AA	0.0	36088008	10077884	TT	rs1879523	2	651599
S-3SVQC	AA	0.0	23898545	49409354	CC	rs9784046	2	651641
S-3LRHQ	BB	0.0	32008182	18361451	CC	rs1317005	2	656312
S-4HEAM	BB	3.06244e-05	4098183	10945244	AA	rs6548243	2	658937
S-3PYVD	AA	2.17604e-06	31106597	1150904	TT	rs6548247	2	659443
S-3EOHB	BB	0.0	30342877	15399042	CC	rs7592497	2	659958
S-3AOUW	AA	0.0	19336716	38774323	AA	rs11673780	2	664719
S-3EUSL	AA	1.9873e-06	22075881	6034512	CC	rs17042334	2	668685
S-3SUOU	AA	0.0	20153704	4115534	CC	rs4854354	2	674781
S-4PDLJ	BB	0.01007	4046749	13560972	GG	rs11127493	2	678386
S-4FGBI	BB	0.31919	38327063	11349286	CC	rs4241324	2	678988
S-4KTUX	AA	0.0	17140946	4470747	GG	rs10185806	2	681521
S-3RQAW	BB	8.47189e-07	35000537	66031396	TT	rs2867117	2	686675
S-4NNXG	BB	0.0	16273195	924598	TT	rs111825088	2	695785
S-4KHSY	BB	5.19562e-05	82148706	24027493	CC	rs4517996	2	696317
S-3BSDI	BB	0.0	61060156	21343267	AA	rs2293085	2	696458
S-3HWUB	BB	0.0019445264	12809556	1740198	AA	rs2867134	2	697499
S-4MOGE	BB	1.52856e-05	17921605	6046588	AA	rs17042441	2	701178
S-3NWTP	AA	0.0	15220667	2317035	CC	rs6707477	2	705636
S-3JZOI	AA	0.009655032	35287751	18751917	TT	rs2867138	2	706428
S-3OQZG	BB	0.0	95245435	31664011	GG	rs55715293	2	714679
S-3ZBHR	AA	0.022129778	18470364	1660999	TT	rs13404274	2	715029
S-4HWGV	BB	0.00206032	6031606	22906616	GG	rs75771862	2	718131
S-3FLCG	AA	2.22045e-10	62666943	17484068	AA	rs10460600	2	718347
S-4EMSR	BB	2.12941e-06	11401505	26739177	GG	rs4569513	2	726030
S-3FXZL	AA	0.0	17212222	4528364	CC	rs12616748	2	747155
S-3KWMG	BB	0.0	22789906	17282068	TT	rs79158976	2	747351
S-3JRRK	NoCall	0.06836657	2025433	27580664		rs11684119	2	753378
S-3XWIL	AA	9.19814	81022217	60538464	AA	rs11127508	2	753489
S-4IDZR	BB	0.0	24780006	26803147	GG	rs114974011	2	754219
S-3RYUV	AA	0.000323968	5318399	22203745	GG	rs10197568	2	759476
S-3YXWW	AA	0.00670593	30398794	18489968	AA	rs7596247	2	759749
S-4TIVE	BB	0.0	34391388	14700837	AA	rs4854373	2	763411
S-3IUUF	AA	3.59712e-06	26372197	74223413	CC	rs113719627	2	764143
S-3BDLG	BB	0.0	8441506	21340244	TT	rs4854276	2	764357
S-3NXWJ	BB	0.0	5852711	23061895	CC	rs6753699	2	766081
S-3UWCT	NoCall	0.15888005	24101665	38809238		rs6748161	2	766217
S-4TIPY	BB	75.6687	10619705	38919072	CC	rs4854377	2	770100
S-4MQMA	AA	0.000663956	2069718	48390735	CC	rs4241327	2	776690
S-4TLXN	AA	0.0	20357662	21912868	AA	rs4854382	2	784784
S-4ATUJ	AA	0.0	3055957	9912405	GG	rs6726475	2	788673
S-4GJNP	NoCall	0.44949618	19819564	9388612		rs7571499	2	792408
S-3DNMU	AA	1.26144e-05	83656116	3261241	CC	rs6548261	2	825276
S-3DJZH	BB	0.0	33609732	14638267	CC	rs4358155	2	825721
S-4EULG	BB	2.0558e-06	12135348	3552018	CC	rs4589796	2	826069
S-4OCYY	AA	0.0	36810083	6936361	AA	rs10186234	2	826176
S-4DZEW	BB	0.0	6257329	19576075	CC	rs56978277	2	826984
S-3SENQ	BB	0.0	69766125	19887941	AA	rs13401599	2	830765
S-4JBNJ	BB	1327.2	9865494	23105964	AA	rs10205204	2	837100
S-4FUED	AA	0.0	21479502	5982551	AA	rs9973322	2	839556
S-3MODC	AA	0.00126265	13190061	3189698	GG	rs9973513	2	839765
S-3MQSF	BB	9.67981e-05	46111133	17819211	GG	rs4632380	2	839984
S-3QGPZ	AA	0.0	19558192	1574375	GG	rs4563255	2	840246
S-3DAAB	BB	0.0483769	26135895	768263	GG	rs7596596	2	840678
S-3OXTB	AA	0.0	19492584	32372827	TT	rs6548267	2	841043
S-3SDHP	BB	0.028534872	31481719	39441309	TT	rs6751638	2	841367
S-3TAJN	AA	0.0	13635376	67938116	AA	rs4594479	2	843960
S-4DVVU	BB	0.000824206	51814374	17581594	CC	rs4854281	2	848205
S-4SUIJ	AA	0.0022054885	15024109	11344419	GG	rs4557011	2	850074
S-3OJUE	NoCall	0.21771951	2349292	21167769		rs6760626	2	868162
S-3RFVJ	AA	1.11022e-09	12995847	19418591	GG	rs4546037	2	868753
S-3IMVF	BB	2.22045e-10	65023553	25401326	GG	rs4561699	2	869616
S-3XOEN	BB	0.0	25439004	62574873	GG	rs12466616	2	877633
S-4KFED	BB	2.66454e-08	3882478	14882952	GG	rs7419823	2	880072
S-4SFLP	BB	1103.84	9905429	19881642	CC	rs6738046	2	887655
S-4PVGS	BB	2.40051	7299316	13409553	GG	rs12618380	2	887936
S-4JXYI	BB	3598.04	89010626	14821377	CC	rs10209510	2	888130
S-4MKBA	AA	0.0	17400378	29963287	GG	rs4309610	2	899069
S-4HXVF	NoCall	0.13747013	12592079	95322766		rs4468848	2	900214
S-4RZAK	AA	3342.28	2715302	1721002	CC	rs6548281	2	910327
S-4SZCU	BB	0.0	3975779	17607229	CC	rs4854426	2	911098
S-3FNKJ	AA	5.88514e-05	1575.97	8720624	AA	rs12990242	2	915367
S-4CFGJ	BB	2.20091e-05	6265807	14824329	CC	rs7420683	2	918533
S-3QLEO	BB	3.33067e-09	44352145	14151381	GG	rs11680726	2	919085
S-4KNQH	NoCall	0.16452894	32982012	11435803		rs11127532	2	919766
S-3LPUD	AA	0.0	16373625	3238692	AA	rs11127533	2	920111
S-4HOWJ	BB	2.57684	7744765	1873558	CC	rs4428039	2	922072
S-3RAPU	AA	0.0	18636777	4993409	CC	rs4854292	2	922174
S-4ACXH	BB	0.0	22889383	7180167	AA	rs4854294	2	922540
S-3LUFS	BB	2.22045e-10	28267496	1362858	GG	rs4854295	2	922555
S-3DLNC	BB	0.0	4767676	21709495	GG	rs13415540	2	929469
S-3LWDM	BB	0.0	30367395	15354869	GG	rs13415548	2	929491
S-4DKYL	AA	0.0	15752646	26725638	CC	rs4971342	2	936687
S-3JNXH	BB	0.0	33765576	21143054	GG	rs7603623	2	937388
S-3DWPC	AA	1.77636e-08	14750862	2350196	CC	rs6709265	2	944751
S-4DOQY	BB	0.0	17729915	12961909	AA	rs6759670	2	950291
S-3LAQL	BB	0.028047228	23877363	3364504	CC	rs6711878	2	950475
S-4IWCH	BB	0.0	21390494	6499583	AA	rs6724299	2	958942
S-3YJEO	BB	0.0	16202788	12930265	GG	rs62105720	2	959461
S-3RKRC	BB	0.000251676	12313379	32326353	CC	rs6710556	2	969866
S-4PAMG	AA	0.0	18160635	6136513	TT	rs7355580	2	970417
S-4GEHF	BB	0.00370649	27361465	2538034	GG	rs28393260	2	972978
S-3HVMM	BB	0.00265257	2600409	10746221	GG	rs11685692	2	978244
S-4GYNG	BB	2.14295e-05	6019483	14041803	AA	rs7600786	2	981487
S-3JEKS	BB	0.0	3809593	11779906	AA	rs10205779	2	988346
S-4JNDE	AA	0.0	12096526	25332648	CC	rs62106794	2	999260
S-3QLWU	AA	0.000725741	28578032	13105778	AA	rs6746417	2	999362
S-3ZKHE	AA	0.0168116	12922804	3704079	TT	rs11127542	2	1004430
S-3HNKI	BB	0.0	9141164	23370464	CC	rs12104941	2	1004716
S-4DJLT	AA	3577.14	14477684	10885933	TT	rs10172943	2	1007591
S-4HLHW	BB	1.17439e-05	6421448	19599124	GG	rs6548170	2	1011241
S-4TBYZ	AA	0.0	17225376	25269499	GG	rs6548171	2	1011267
S-4PYBA	AA	0.692735	530946	21186203	CC	rs6548172	2	1011316
S-3VMOD	BB	1.33227e-08	6396199	19255537	GG	rs6711305	2	1011582
S-4TBRG	BB	0.0	29973795	25930073	GG	rs11894899	2	1013294
S-4NRLI	AA	0.0036466771	4488801	22194014	GG	rs61704175	2	1015428
S-3ALJO	AA	0.0	17084858	28697943	GG	rs10201045	2	1025239
S-4DXNO	AA	0.0	1834855	41552698	TT	rs10203650	2	1025268
S-4BVVK	AA	0.04510778	2708.13	12722213	AA	rs34808515	2	1025535
S-4PQWF	BB	66.3205	18748928	38415105	CC	rs4971328	2	1025583
S-3VVSJ	AB	0.0031950253	77114453	44124725	CT	rs12478900	2	1027001
S-3PVLZ	AB	0.0026062594	24225539	4298695	AC	rs10207582	2	1027081
S-3UPLK	BB	0.0	7385042	21237107	GG	rs4971334	2	1027521
S-4MZPJ	BB	0.0	21740218	16947695	GG	rs7593875	2	1028034
S-3EPBR	AA	2.94226	1986188	9502331	AA	rs79714520	2	1029017
S-3ZPMI	BB	0.0	54072906	22607102	TT	rs10779977	2	1033530
S-3NBCN	BB	6.66134e-10	29381958	98605695	GG	rs7593584	2	1033756
S-3ZMSL	AA	0.0567745	100416516	22758238	CC	rs4971329	2	1037783
S-4PILB	AA	0.0	80238513	22833928	AA	rs10207601	2	1041823
S-3JTAV	AA	6.60139e-06	20526758	6737759	GG	rs4971330	2	1045707
S-3TRFH	AA	2.19669e-05	24151274	87457916	GG	rs4629189	2	1048118
S-3MFHJ	BB	0.0	24673851	20276558	TT	rs4581927	2	1048359
S-3KPOK	AA	0.0	14380927	14827621	GG	rs6734393	2	1052961
S-4NBVX	AA	0.0	3374695	47444962	TT	rs12611895	2	1058376
S-4ADDS	BB	0.0	2573205	74671814	TT	rs4640416	2	1058688
S-4RRIX	BB	5.77316e-08	9394558	2315403	CC	rs4458241	2	1059025
S-4OBLR	BB	0.0	48430954	2082757	GG	rs34820713	2	1060304
S-3UGYY	BB	0.0603672	95252374	26503467	GG	rs4614964	2	1071191
S-3UQES	AA	0.0367248	4260032	15745354	GG	rs4971427	2	1073089
S-3ZJAH	AB	0.027208671	27393684	48848105	TC	rs4971371	2	1076684
S-4LXEU	AA	1.64713e-05	3123224	13752787	TT	rs6548183	2	1076968
S-4FRRM	BB	0.224055	11211562	22326494	AA	rs6548184	2	1077047
S-4AVLB	BB	2.88658e-08	74275543	2070627	AA	rs11674922	2	1091421
S-3MCYH	AA	2.22045e-10	3517246	988562	CC	rs11686452	2	1091787
S-3XYWF	AA	1.55431e-08	18130463	7021477	CC	rs12477098	2	1095502
S-3PRRV	AA	3.55249e-05	10569026	33245612	CC	rs7606829	2	1096540
S-3YSMQ	AA	0.0	19941362	34497278	GG	rs10180028	2	1098891
S-3SGZJ	BB	0.0	17389517	17524274	CC	rs4971441	2	1099597
S-3CGXK	AA	2.5091e-08	22955823	3502737	CC	rs28896578	2	1118313
S-4IZNR	AA	0.0	14616466	38703473	TT	rs4511755	2	1121378
S-4COGB	BB	5.85889e-05	35250653	8635474	AA	rs6732346	2	1125913
S-3URFQ	AA	0.0	14356543	22025978	GG	rs6548197	2	1127016
S-3CCWS	AA	2.06501e-07	23746465	95183826	AA	rs4491751	2	1128570
S-3GTDO	AA	3.26406e-07	19848752	601.51	CC	rs62107450	2	1134065
S-4DTLP	AA	0.0	19442882	22654951	CC	rs6548201	2	1136877
S-3HGIJ	AA	0.0	17784313	2853567	GG	rs4998210	2	1143435
S-3EGHD	AA	1.6634	29433494	10612544	CC	rs78927114	2	1145125
S-3OBLP	BB	0.556622	1612305	1064.39	TT	rs62105990	2	1146316
S-3PWAC	BB	4.44089e-10	8086842	25373188	GG	rs62105991	2	1146455
S-3NIQB	BB	11.299	15958435	33333274	CC	rs4971393	2	1146828
S-4CCSD	NoCall	0.3519093	4160636	1869257		rs28589622	2	1147168
S-3CJQG	BB	0.0	6751651	4260174	CC	rs4246572	2	1147224
S-3GYLN	BB	0.0	2365725	12296735	AA	rs4305308	2	1148426
S-4LTSO	BB	0.0	20824593	7340785	GG	rs6724202	2	1154032
S-4HXGN	NoCall	0.31864813	1536589	1384185		rs4276058	2	1154652
S-4FCZO	AA	0.0	17688472	4916255	AA	rs4467306	2	1154664
S-4JKJF	BB	5.10703e-09	4447562	15066411	GG	rs28397001	2	1155349
S-3ZTWN	NoCall	0.09758857	19259386	12296931		rs28698039	2	1156244
S-4JQXA	BB	0.0	16473665	49249873	GG	rs4453719	2	1164595
S-4GUHA	AB	744.638	17165157	2052561	CG	rs4592884	2	1165936
S-4LGGK	NoCall	0.094266064	8615568	5476996		rs4643575	2	1166234
S-3DOAK	NoCall	0.05881557	11962786	82940625		rs4464311	2	1173710
S-3PLUB	BB	0.0	4662343	15953784	GG	rs28503903	2	1176961
S-4RNQY	BB	1.672e-06	3033852	10351157	CC	rs28583674	2	1177304
S-4HUQU	BB	0.0	29308777	23015654	GG	rs28461183	2	1177357
S-3VBAS	AA	0.0	22918645	51245966	GG	rs4971407	2	1183846
S-3NBRH	BB	0.0	23003537	1305959	GG	rs4971408	2	1184107
S-4PBOA	BB	3.79741	94610944	16939037	TT	rs4270381	2	1186496
S-4AMKE	BB	567.703	45809714	67813074	AA	rs4446093	2	1203337
S-3VCWW	AA	0.010486	5262385	21835306	CC	rs4971417	2	1213294
S-4KOIV	BB	0.0250075	10172955	36998303	GG	rs4971418	2	1216394
S-3KOFY	AA	0.0069805067	2563114	14324658	AA	rs10192365	2	1231315
S-4OVGZ	AA	0.0430965	15219856	8867562	AA	rs7573179	2	1231863
S-4KQWG	BB	4.44089e-10	67919275	22584004	GG	rs35075639	2	1238010
S-4FTKW	AA	0.0	2044.41	17377068	GG	rs9712145	2	1263891
S-3VFUX	BB	0.0	30686633	19489702	GG	rs11887044	2	1278036
S-3YALS	BB	0.0	29586768	17169974	TT	rs7568265	2	1278118
S-3UGXE	AA	1.30012	36575334	16789016	AA	rs7606172	2	1279014
S-4THXY	AA	0.0	29332478	587448	CC	rs9750959	2	1282121
S-4AJPI	BB	5.9952e-08	9529196	28041763	TT	rs11674954	2	1283031
S-4PLPR	AA	0.00119979	19506542	12164926	CC	rs12999684	2	1290899
S-3AZFG	NoCall	0.15837468	21239905	16528352		rs12467819	2	1293260
S-4OMDU	AA	1.51235e-05	47628354	14016708	CC	rs9753172	2	1297615
S-3HJYJ	NoCall	0.09870363	3101348	1909663		rs9677798	2	1298915
S-3PWYM	AA	0.000480225	5670282	21722035	GG	rs9326173	2	1301567
S-4EQNV	NoCall	0.179642	16104125	32405056		rs9326174	2	1304055
S-4MJJV	BB	573.348	12483069	1932474	CC	rs4293594	2	1309956
S-3HGBL	BB	0.00813601	91581836	32741157	CC	rs13021490	2	1311157
S-3SMKA	AA	0.0	4194653	11795118	TT	rs9678456	2	1311760
S-4DNVY	AA	0.0	1512551	40113016	AA	rs34775793	2	1313828
S-4CJOT	BB	10.7983	15276359	32386462	CC	rs4641984	2	1314780
S-4KCEG	BB	17.996	50804474	8993537	AA	rs10196789	2	1317342
S-3LBXJ	BB	0.000413369	60760956	11333732	TT	rs10191546	2	1317738
S-4IHSZ	AA	0.0	12523232	2487245	AA	rs13011951	2	1318413
S-3MBNT	BB	0.0	39615128	34610383	AA	rs9326175	2	1318967
S-3LDIH	BB	0.0	1365807	10183265	TT	rs11898786	2	1319601
S-3FUXX	AA	2.05918	36931433	1647842	GG	rs4927633	2	1319754
S-3UKMI	AA	0.020892	8269314	24194785	CC	rs4927635	2	1320143
S-3YKGX	AA	5.552e-05	13316486	39988272	CC	rs67870593	2	1321616
S-3LNJM	BB	0.0	413527	20058954	TT	rs78377464	2	1339287
S-3WJVG	AA	0.0	2147381	645592	AA	rs11684551	2	1369390
S-4MCZE	AA	0.0	17235166	5583338	AA	rs3923533	2	1369913
S-3HQFS	AA	0.0	74272314	15385152	AA	rs3923531	2	1370043
S-3GLIQ	AA	1.11022e-09	3555081	14011232	TT	rs9751398	2	1370713
S-4BJMQ	AA	0.0	22215354	28573615	AA	rs9751895	2	1370976
S-3PNKH	AA	0.0	18051962	35444608	GG	rs10202925	2	1376966
S-4DUKH	BB	0.0	17345197	10354951	GG	rs13423589	2	1377042
S-3IKBL	AA	365.452	10914895	5435287	AA	rs9326160	2	1377067
S-3LPDJ	NoCall	0.49968144	2102721	15848716		rs4927602	2	1378060
S-3WFFR	AA	198.583	25566848	76664374	CC	rs9326161	2	1378943
S-3KDPD	BB	0.0	7608757	21224321	AA	rs4076290	2	1378969
S-3LITK	BB	0.483322	12977611	3027.37	CC	rs11678486	2	1379495
S-3BEZP	AA	0.0	3424333	4708451	GG	rs4927650	2	1383237
S-3TFRI	AA	0.0	33238594	86970593	AA	rs11686823	2	1383361
S-4DRFL	BB	0.0	6613769	28625842	GG	rs61644794	2	1383392
S-3KLLT	AA	5.69678e-05	1852875	57223206	AA	rs877153	2	1385589
S-3QABG	AA	0.0	22717798	90121967	CC	rs4261760	2	1392629
S-4BCVB	AA	0.0	89866003	22401724	AA	rs9326164	2	1393107
S-3HCAB	NoCall	0.076960616	33585117	22610706		rs10193257	2	1398412
S-4ERCB	AA	0.0	14941584	52498364	CC	rs12329329	2	1400435
S-3YMLC	AA	2.88658e-09	15581006	51982574	CC	rs12328062	2	1400567
S-4LKFH	AA	2.0527	6021.96	33967954	CC	rs12329058	2	1400608
S-4RVES	AA	0.0	1716582	68129785	TT	rs11675434	2	1407815
S-3GBWB	AA	0.0154508	2026.62	7331296	TT	rs13400534	2	1411883
S-4PNKE	BB	0.0	33548633	19437301	GG	rs2298873	2	1414959
S-3SFKK	BB	471.421	14594111	21912249	GG	rs2071401	2	1417139
S-4RGTF	AA	1.33227e-08	33089617	14836489	AA	rs2071402	2	1417199
S-4OSDT	AA	0.0	1157009	261414	GG	rs2071403	2	1417244
S-4CKOC	AA	3.42512	10327178	5608329	TT	rs17091633	2	1420349
S-3UXPA	AA	1.55431e-08	16529323	7232447	CC	rs949833	2	1432547
S-3QDBR	AA	1.02363e-06	14226467	62473444	GG	rs949832	2	1432564
S-3FDOR	BB	39.9898	28414844	8840589	GG	rs75243125	2	1435580
S-3TBTN	BB	1.91234e-05	14549102	34784573	CC	rs17091667	2	1436912
S-3NYQJ	BB	0.0	32921457	15804054	AA	rs1473936	2	1437163
S-3BYXD	AA	0.0	20608982	21329686	AA	rs2885362	2	1438505
S-4QPME	BB	0.0113036	63745966	2214091	TT	rs961028	2	1438566
S-4OAEW	BB	0.0	21730357	8030586	TT	rs1514686	2	1439221
S-3FKIM	BB	0.0	23793213	19695256	CC	rs28620935	2	1443981
S-3ZHEC	BB	0.0	14426486	2657476	TT	rs73170227	2	1445283
S-4RRFO	BB	8.09002	8757734	16469072	TT	rs73170229	2	1445319
S-4QTDK	AA	0.0	24567578	83227704	AA	rs9326172	2	1446072
S-4LQVB	BB	0.0	53588556	14931433	TT	rs2090154	2	1450738
S-4BIPA	AA	0.0	1931549	60069635	TT	rs10204515	2	1451697
S-4FEHE	BB	0.00414036	39114612	1944479	CC	rs6588663	2	1458044
S-3BLLY	NoCall	0.4163178	11364346	18858827		rs6588665	2	1458240
S-3SJUZ	AA	5.43372e-05	34637488	8610392	AA	rs6752121	2	1458861
S-3OUCS	BB	2.46625e-05	1376917	20981196	GG	rs4927610	2	1459806
S-4QFNJ	AA	0.0	11245032	36508435	AA	rs4927612	2	1460140
S-4BLSS	AA	0.0	17257391	47309695	AA	rs13394978	2	1463290
S-3NXPC	NoCall	0.34501612	1502329	8200834		rs6732480	2	1463412
S-4JHDI	BB	0.0197531	25804346	568661	TT	rs17091737	2	1464261
S-3FOOM	BB	0.000117073	12213335	27135625	GG	rs17091744	2	1488209
S-4RXAP	AA	0.00131638	19112542	908821	TT	rs6715129	2	1488668
S-3HATZ	AA	9.99201e-09	26414883	83032947	AA	rs13427125	2	1498472
S-3NAKF	AA	0.0	3597973	6142091	CC	rs3755551	2	1502757
S-3AXDY	AA	26.4399	25688953	11594325	GG	rs3772074	2	1505077
S-3JWTO	BB	0.0	8251788	26402632	GG	rs28912990	2	1506125
S-3UUUA	AA	0.0	16812947	6777357	TT	rs11896517	2	1518112
S-3MIXY	BB	3.86735	7690205	13111222	AA	rs4278970	2	1522180
S-4LBZK	BB	2.44249e-08	5367888	11618994	TT	rs6711545	2	1522939
S-3MASU	AB	0.022111839	14128959	7402848	GT	rs13401838	2	1550251
S-4PKUY	AA	8.46656e-07	21899841	6374939	CC	rs6705087	2	1550309
S-3PUHR	BB	0.0	54099207	34999578	AA	rs10205916	2	1558451
S-3ZPBT	AA	105.957	46384023	24585474	CC	rs76214727	2	1565630
S-3TEDB	BB	0.00284037	61166455	16626439	CC	rs7602248	2	1574876
S-4PDBX	AA	0.0	15384235	27156787	GG	rs11899557	2	1576123
S-4ROMJ	AA	132.835	28001348	14471954	CC	rs73913533	2	1604447
S-4OJNK	BB	6.99218e-06	7916092	24959026	TT	rs62114617	2	1611692
S-3GUYB	BB	0.0	28720303	12639753	TT	rs67496317	2	1612114
S-3NLSP	AA	17.0502	21118706	10666208	TT	rs11127330	2	1621676
S-3YWPJ	NoCall	0.432319	30710266	17068203		rs9679409	2	1625269
S-4DGYZ	AA	0.0	1759662	6334297	AA	rs9677362	2	1625705
S-3CIHM	BB	0.0	3356574	27426824	GG	rs9679266	2	1625728
S-3WORH	AA	0.0	31754663	88999713	GG	rs9752743	2	1626392
S-4LRJS	AA	0.0	20936086	5981092	AA	rs10200262	2	1631215
S-3JQUG	BB	191.49	93411273	21518784	GG	rs12472901	2	1648832
S-3LUVE	AA	0.000447591	17308811	5714085	GG	rs1000035	2	1657844
S-4RDUJ	AA	15.0404	1791.49	7772129	CC	rs73178792	2	1658166
S-3CMVP	BB	0.0	23032759	18214164	TT	rs1477496	2	1658550
S-3OSIK	AA	0.0	10703955	34260648	AA	rs2288183	2	1696016
S-4GMEK	BB	0.0	3037466	15147178	TT	rs890054	2	1700986
S-4DSZQ	AA	0.0	4621666	15404957	CC	rs744955	2	1701267
S-3PGNJ	BB	0.038422093	11890195	15617379	GG	rs11897722	2	1723249
S-4FJFJ	BB	0.0	80751526	25709878	TT	rs76085067	2	1727590
S-4KUCB	AB	0.005043936	4567869	25647406	AG	rs4853843	2	1727930
S-3QFWR	AA	0.0014578755	32152915	18267262	CC	rs1013256	2	1734324
S-3WFME	BB	0.0	26471283	2577141	CC	rs6759353	2	1734961
S-3OUEY	BB	2653.84	11996805	20204695	GG	rs7580451	2	1742629
S-3URGA	AA	0.0	14369589	2982426	TT	rs10204174	2	1742701
S-3UILL	BB	0.0	1720488	7340185	AA	rs2059411	2	1742952
S-4GKQR	AB	0.482031	38204136	21461838	TG	rs6740357	2	1744932
S-3QPUD	BB	278.419	48565097	12086553	GG	rs4853759	2	1745326
S-3HSMN	AA	0.0	16101514	35172882	TT	rs10200618	2	1746140
S-4ISCD	NoCall	0.07887792	23723655	95306995		rs78886774	2	1750314
S-3NWIM	BB	8.91509e-07	10774935	23935396	CC	rs1364648	2	1754932
S-3UUKC	BB	66.0072	9158685	17407086	CC	rs10469992	2	1760091
S-4MOLR	BB	4.17444e-07	72254645	1825494	CC	rs6706107	2	1761661
S-3RITP	AA	399.428	21764688	12808008	TT	rs2382560	2	1762828
S-4GXVB	AA	7.86038e-08	41839087	15162382	AA	rs6735179	2	1777150
S-3VEBQ	AA	0.0	1391202	5171371	TT	rs1124200	2	1778558
S-3LFAR	BB	0.000293148	6004343	13459457	CC	rs11127317	2	1811523
S-4QBLU	AA	0.0	1138882	34197858	AA	rs6708121	2	1836994
S-4MLAK	BB	0.0	18982059	11583955	CC	rs6728613	2	1842774
S-4NVPU	AA	0.0	2081514	42443292	CC	rs11678525	2	1854497
S-4MBZS	AA	0.0028210613	29398599	1407248	AA	rs7421372	2	1855717
S-3OXNT	BB	3.9968e-09	9298353	2477666	TT	rs12470738	2	1856071
S-4QIJU	BB	0.018590698	1112567	2560823	GG	rs4853828	2	1856419
S-3DOTH	BB	0.0	46847336	11974838	TT	rs10169129	2	1861333
S-3RGKY	BB	0.0	17393452	12015916	GG	rs10169048	2	1861548
S-3NXON	AA	7.32747e-09	15568812	59519836	AA	rs13015040	2	1861586
S-3YRIF	AA	0.0	12200024	30180252	TT	rs6750860	2	1862435
S-3COMD	AA	0.0	12342438	2978801	AA	rs4528785	2	1862462
S-4TIIB	BB	0.0	26415546	10072541	AA	rs11695297	2	1863005
S-3BAZJ	BB	2.22168	14954163	32683337	GG	rs13026825	2	1875492
S-4PTVL	AA	0.0	22290632	46161148	CC	rs4853754	2	1875792
S-4TJGS	BB	0.0	17099399	10125651	GG	rs7589534	2	1876288
S-3SASL	BB	5.419e-05	10812272	2555.28	TT	rs3934843	2	1878626
S-3FBGT	AA	3.59712e-07	28231672	14572561	TT	rs4853825	2	1879278
S-4CQTP	AB	300.791	32870066	2779144	GA	rs11683610	2	1886797
S-4LCEL	BB	0.0	32156708	1843853	GG	rs11127306	2	1887049
S-3CQSE	AA	4.4198e-06	15831061	33374664	GG	rs4853824	2	1890173
S-4NGCL	BB	0.0441278	44916348	17327653	GG	rs13400823	2	1918360
S-4EUNE	BB	0.0025320374	16364004	29135781	CC	rs4557005	2	1919696
S-3MLTI	BB	0.0	36975238	18503575	TT	rs1432539	2	1919847
S-4AFGM	BB	0.227464	14020936	25194155	TT	rs13404264	2	1924666
S-4HTIK	NoCall	0.3105178	1726314	13553146		rs2241685	2	1925993
S-3ACIL	AA	0.009438106	29937808	2167732	GG	rs13389573	2	1936113
S-3UYBU	AA	0.117867	14048889	43133167	CC	rs11694545	2	1939208
S-3UVUW	BB	1420.57	8434298	17787396	TT	rs7355512	2	1948166
S-3XRBE	AA	268.31	771991	3823308	AA	rs10181146	2	1948645
S-4LXQY	BB	1.809e-05	40964352	12012765	CC	rs11687068	2	1948949
S-4FUCU	AA	0.0	27273691	51527203	CC	rs6548052	2	1951082
S-3BXZG	NoCall	0.13350005	8853061	7174876		rs1991773	2	1957476
S-3VEPL	BB	0.0	5011929	20521218	CC	rs10185662	2	1964906
S-3SJZD	BB	0.0169202	45098474	10944873	TT	rs67640653	2	1965420
S-3CVIY	BB	0.0	32951367	10618778	GG	rs1864882	2	1974582
S-3IEXL	AA	0.0	37235059	70349304	CC	rs17039237	2	1984653
S-3RGPS	BB	260.198	3126839	6242326	TT	rs6548049	2	1984798
S-4RNEX	AA	0.0	10832754	28539224	GG	rs10178240	2	1985248
S-3XAQE	BB	0.0	7432604	35678687	CC	rs4853812	2	1989289
S-3TFKK	BB	0.00140825	2169825	32668972	GG	rs1560622	2	1989633
S-3YDKZ	BB	0.000201354	3249442	8182122	GG	rs17039243	2	1991561
S-3YXKL	AB	0.004785133	17818102	22582957	GT	rs891878	2	1992624
S-4AQLW	AA	0.0	18517875	36492352	CC	rs891879	2	1992939
S-3CLIL	AA	0.0	24015225	44564267	TT	rs1560625	2	1993024
S-3ZBLV	AA	0.0	4140468	10809658	CC	rs66737610	2	2007675
S-4KGUM	BB	4.13003e-07	66189825	23594963	GG	rs76508248	2	2022784
S-4FOXH	AA	7.77156e-08	19195806	7918861	AA	rs113044337	2	2032402
S-3RAUF	BB	1.77636e-07	22224953	81673773	GG	rs116393971	2	2032851
S-4EXLK	NoCall	0.12650926	18975061	31901727		rs76789693	2	2033000
S-3ATMF	BB	8.15528	1091092	20923198	TT	rs114906359	2	2074105
S-3SDXE	BB	2.22045e-10	8050866	3404814	TT	rs116339846	2	2074336
S-4FNMG	AA	37.4156	22364014	10290682	AA	rs72767363	2	2079852
S-3LEPV	BB	0.0	25135919	13626349	GG	rs74973125	2	2086567
S-4BPMG	AA	5.67522e-05	16482065	73833325	GG	rs78026978	2	2090511
S-4RXWL	AA	77.2103	21483655	6795732	CC	rs1421614	2	2091619
S-3VMRU	NoCall	0.07798609	15367194	23028024		rs113368679	2	2099348
S-4DQUQ	BB	2.66454e-08	34881342	13922688	GG	rs112970340	2	2109710
S-3ESZN	BB	0.0	3353458	18796571	TT	rs111528315	2	2128412
S-3OUPS	BB	0.0	23270319	19594917	CC	rs11127377	2	2169254
S-3QVXY	AA	6.52947e-05	24250098	705.14	CC	rs75205821	2	2172092
S-3XBNY	NoCall	0.4394794	21794858	34622834		rs78194286	2	2172185
S-4ABET	AB	0.0031741653	2120156	19319253	AG	rs72493309	2	2176676
S-3ECXG	BB	0.0	18860338	12021415	GG	rs11675244	2	2181193
S-4AYHX	BB	0.0	22783748	10964702	TT	rs79385809	2	2186162
S-4IHHF	AA	0.0462017	71809247	3307049	GG	rs76046346	2	2200853
S-3WHSO	BB	0.0	41817233	20151096	GG	rs1990856	2	2203775
S-3TDON	BB	0.0	34022174	2382586	CC	rs17247310	2	2222968
S-4LTAQ	BB	0.0	25562871	9701394	CC	rs1862112	2	2241344
S-3OVUI	BB	0.0	19821188	18284319	CC	rs1540379	2	2242863
S-3QLMB	BB	0.0	44391046	24392375	CC	rs10168134	2	2257724
S-4SQLC	BB	0.0	399062	21647532	TT	rs12469455	2	2268546
S-3WWVD	AA	0.0	14600269	2962572	GG	rs6753548	2	2268764
S-3PSBM	AA	2.22045e-10	2207349	5559684	TT	rs2385031	2	2273095
S-3MWUI	BB	0.0	2822429	14035695	TT	rs34212546	2	2274745
S-3BDTE	BB	0.0	6465708	19559385	TT	rs10495485	2	2284083
S-3CJED	AA	0.0	17027478	25942224	TT	rs10495486	2	2284642
S-4GQGW	AA	0.0	97909265	17484828	AA	rs7588195	2	2285829
S-4PRVS	BB	0.0	2014793	12581205	TT	rs55976938	2	2301772
S-4KEUC	AB	1875.3	12253472	79214716	CT	rs58301026	2	2314588
S-3YLGA	AA	1.01252e-05	19826351	74077637	CC	rs7581403	2	2314997
S-3QGWJ	BB	0.0	30808063	18807803	GG	rs7588535	2	2315612
S-4GYUS	BB	0.0	9272498	20612712	TT	rs10199604	2	2327906
S-3PNWV	AA	0.0	29487156	32859625	GG	rs2551214	2	2355993
S-3GCKK	AA	13.5837	24889858	9935501	AA	rs2551215	2	2356597
S-3LQMM	BB	0.663934	72866425	25413806	GG	rs1588645	2	2359536
S-4RBYM	BB	0.0	2067538	17700997	GG	rs2668823	2	2363052
S-3JRKM	BB	0.0895532	10108183	21156487	GG	rs1464033	2	2368143
S-3QHQT	BB	0.0	6227735	21253962	CC	rs6759198	2	2372181
S-3NGBL	BB	0.0	39187823	3105327	GG	rs75128411	2	2373683
S-4HMUD	BB	0.000311147	7231955	21694658	TT	rs73912052	2	2381067
S-3MOSR	AA	21.559	3177047	12143947	GG	rs12612846	2	2381297
S-4SDSS	BB	0.0252469	835015	2494.47	GG	rs10084179	2	2382311
S-3OINA	AA	0.0	1251699	36027753	TT	rs2668835	2	2382343
S-3SKLW	AA	0.0	30087686	49924307	AA	rs6720297	2	2390574
S-4EIFU	BB	0.0	2786285	1262909	TT	rs2668827	2	2403308
S-4OKUR	BB	0.0	2259363	12374573	AA	rs1567675	2	2403590
S-4LWIF	AA	0.0	11679523	2564453	AA	rs1588644	2	2411339
S-3BVNP	AA	0.0090845	1954087	5392268	GG	rs13017223	2	2425955
S-3QIGO	BB	0.0	18441063	13765468	TT	rs35548094	2	2427700
S-4LHED	AA	5.72966	20830815	83829285	GG	rs1355608	2	2428072
S-4CTFM	AA	0.0	10819371	2882125	AA	rs4853805	2	2431619
S-3CANF	BB	0.0	29746896	1737.27	GG	rs4853804	2	2431741
S-4RIGY	AA	1.55431e-08	65006757	30936612	AA	rs1567680	2	2431937
S-4SBXE	BB	0.0	18133249	2586606	GG	rs9789553	2	2433310
S-4DQSR	BB	0.0	33021747	19382375	GG	rs7577250	2	2437074
S-3WQMY	AA	0.0	14177816	29390186	CC	rs10177243	2	2441151
S-3FSAU	AA	0.0	17986803	29326285	CC	rs59853086	2	2441271
S-3QBNT	BB	0.0	20229301	20798552	GG	rs73912473	2	2445736
S-3CDEJ	NoCall	0.3338015	26984778	15362107		rs1858409	2	2451437
S-4OIRY	BB	0.028549602	38845042	26877158	GG	rs75000502	2	2457983
S-4FPJO	BB	0.0	38561383	2224686	TT	rs55726572	2	2464639
S-3NGUH	BB	0.0	6123915	24842869	TT	rs12617042	2	2472608
S-3NWUL	BB	0.02163264	18102135	32398162	GG	rs12615680	2	2472901
S-3PRHW	AA	0.000131786	23589768	68732477	TT	rs12616875	2	2473166
S-3VJSN	AA	0.0	14575187	35020712	CC	rs17039796	2	2473593
S-3ZTMC	BB	0.0	23741739	17001901	GG	rs34395701	2	2473631
S-4IJRF	BB	2.08744e-05	8295752	21277295	CC	rs17039800	2	2474294
S-3ZQGP	BB	0.0	26004892	10712305	TT	rs73175283	2	2474348
S-4ARYO	AA	0.0	37846504	4427797	GG	rs17039804	2	2474666
S-4GMNK	AA	5.96878e-06	70963965	26855087	TT	rs823539	2	2486192
S-3BEGE	BB	0.0243954	53823865	12707555	AA	rs6746174	2	2487085
S-4RGWV	AA	0.0	24084023	25260942	CC	rs11127348	2	2494914
S-3GFDX	BB	0.0	27434967	12246946	TT	rs6728339	2	2495732
S-3HJOM	BB	2.37588e-07	40194296	29414258	GG	rs35701245	2	2495830
S-3BSHB	BB	366.362	12832296	2290248	AA	rs6731678	2	2495853
S-4QPGO	AA	0.0	12808204	34519272	CC	rs2385195	2	2500041
S-3VGBY	BB	0.049863	40010794	13100288	GG	rs1107825	2	2500096
S-4KKMU	BB	0.0	4155171	16567916	CC	rs823557	2	2512660
S-4DZMX	AA	0.0531189	18843375	10736644	AA	rs6548098	2	2529840
S-3WUVU	BB	0.0	19054976	14276471	TT	rs10495489	2	2532159
S-4JDKY	AA	0.0	13601232	4267014	CC	rs4853800	2	2533203
S-3DJZM	BB	0.0	18297063	88661176	CC	rs11676482	2	2533488
S-4BCTA	AA	0.004634809	2385226	12528446	AA	rs4853924	2	2548524
S-3GMKY	AA	0.624868	79811523	24930788	AA	rs4853918	2	2559462
S-3PCVE	BB	0.0	203243	669944	TT	rs2090269	2	2560916
S-4OVHQ	AA	583.581	8366917	28463455	TT	rs11689408	2	2564422
S-3CIVJ	AA	7.47962e-05	19376439	8755805	TT	rs11674253	2	2564720
S-4BGFG	BB	9.9043e-08	5465106	34417212	CC	rs11127343	2	2564992
S-4IDSX	AA	0.00099794	2141552	9730053	AA	rs10186455	2	2579014
S-4MOIY	BB	0.0	7427191	30566318	AA	rs6742158	2	2583212
S-3TKKV	NoCall	0.21105404	5972475	82326086		rs6746911	2	2587538
S-3DBYU	BB	0.0	30887357	28634763	CC	rs2674226	2	2589460
S-3MUHK	AA	0.0	20725784	17252092	CC	rs74445180	2	2592020
S-4LMXX	AA	0.311736	11384264	52179156	AA	rs1597616	2	2598181
S-3VTPJ	AA	0.0	24071326	65541125	CC	rs62104349	2	2602208
S-3PABO	BB	0.0	2935777	84083966	TT	rs6761628	2	2602398
S-3YULM	BB	1.39444e-06	5949486	18279817	CC	rs7586549	2	2604016
S-4QPPW	AA	9.76996e-09	1985802	6654773	GG	rs10192503	2	2604810
S-4CHWQ	BB	1.9984e-08	61985297	20181578	GG	rs7559400	2	2605480
S-4TFMF	AA	0.0	24748716	3751961	CC	rs7599063	2	2605800
S-4HVAC	BB	112.517	87373267	26795571	GG	rs1584644	2	2606830
S-4MGJK	BB	0.0	87366003	27769143	GG	rs12714360	2	2606982
S-3IFDD	AA	0.0	2403693	52341327	CC	rs12714359	2	2607024
S-3AXZG	AA	1.87423	21358718	7913948	CC	rs7591027	2	2608294
S-4NLQZ	BB	0.0	12068196	4574067	CC	rs7590908	2	2608351
S-4CREC	BB	1.40951	10725139	21803047	TT	rs7603656	2	2608582
S-3JMGF	AA	0.0	6424458	19530959	CC	rs4853903	2	2609375
S-4OPZK	BB	0.0	575081	16208115	AA	rs4853902	2	2609408
S-4TKQW	BB	5.77316e-08	37062827	12359749	TT	rs752787	2	2609713
S-4EQKH	BB	0.0	3656683	26833562	GG	rs1106902	2	2609904
S-3SJAC	NoCall	0.14790298	39654446	23478494		rs1078572	2	2610520
S-3XIUU	BB	0.0	5082695	35689717	CC	rs7580381	2	2610778
S-3EUTD	AA	9.54792e-09	37544656	10236736	GG	rs4853901	2	2612152
S-3QQLV	AA	8.88178e-10	9913755	29681223	AA	rs2891741	2	2613960
S-3THDI	BB	1.53211e-07	63682043	20190913	TT	rs7584578	2	2613998
S-3NXDD	BB	0.0	29275928	18864338	AA	rs7587738	2	2614097
S-3XDXC	BB	0.0	19252411	19405006	CC	rs7568648	2	2614174
S-4NPDS	AA	0.0	30897048	37138882	CC	rs1031349	2	2618157
S-3NPIW	BB	1.08802e-07	90513336	21136228	AA	rs1031350	2	2618238
S-3RXFG	BB	0.0	6705595	18628589	GG	rs2385304	2	2624263
S-4DYNV	AA	0.023370013	1033198	5954752	CC	rs7603674	2	2624428
S-4EACY	BB	0.0	69794666	28758394	GG	rs7561063	2	2624521
S-4HCRB	BB	0.0	81434235	2322.41	CC	rs12475114	2	2624754
S-3VGNZ	BB	0.0014735344	1196545	27050588	TT	rs2100268	2	2625718
S-4CHTE	AA	0.0	15391224	5021231	AA	rs2385306	2	2626800
S-3NEDW	AA	0.0	99517993	18318231	CC	rs1376427	2	2627251
S-3LTZZ	BB	0.0	1821307	89855023	GG	rs1901271	2	2632028
S-4AXRQ	AA	0.0	13273303	269643	AA	rs11685339	2	2632709
S-3PZXY	BB	0.0	2046559	2010.35	GG	rs67050476	2	2633048
S-4JZWF	BB	2.20046e-07	42276968	82372107	TT	rs73187170	2	2633307
S-3TIXG	BB	0.0	38575403	15083456	CC	rs7591104	2	2643137
S-3XPVZ	AA	8.39665e-05	43713467	20487898	CC	rs1545457	2	2644566
S-3EQEN	AA	0.0	2575792	6876025	AA	rs17040193	2	2644858
S-4EKBY	BB	0.0	18829414	13233177	TT	rs1868849	2	2646590
S-4CAZX	AA	1.70863e-05	23218374	1025254	AA	rs719876	2	2654789
S-4MKOI	AA	0.0	12819415	34768207	GG	rs1466155	2	2658100
S-4PGIC	BB	1.94222e-05	18183195	6806038	CC	rs115136633	2	2682658
S-4DWQG	BB	0.0	26047763	2047528	GG	rs734614	2	2709646
S-4JRCX	AA	0.0019908429	3977236	21205388	GG	rs1026208	2	2723155
S-4QMPU	BB	0.000849284	5748424	23396106	GG	rs1026210	2	2724187
S-4PCKU	AA	0.0	36326707	46808823	CC	rs17040299	2	2726788
S-4STXW	BB	0.0	37949933	12735449	GG	rs74545176	2	2727366
S-4RBEQ	AA	0.000167122	30446047	9018867	TT	rs11127338	2	2729381
S-3KFYU	AA	0.0	13923951	27052338	GG	rs751582	2	2736363
S-3BZJD	BB	0.0	20027106	101256104	AA	rs1451197	2	2741446
S-3KPIS	AA	0.0	12535222	2681035	AA	rs2053908	2	2750095
S-3EKVZ	BB	0.0	98624384	3772422	GG	rs3943529	2	2751838
S-3KRLB	AA	0.00021338	11328242	51872253	AA	rs12620694	2	2763051
S-3XALY	BB	0.0	16062178	13270955	TT	rs10203375	2	2763249
S-3BHOS	NoCall	0.447203	26459407	4240319		rs11686290	2	2775695
S-3LRVA	AA	1.11022e-09	16708368	5474703	CC	rs4146909	2	2787699
S-3IBWX	AA	0.0	15597303	5485308	AA	rs4146910	2	2787735
S-4NJWW	AA	1.16351e-05	14962936	51553094	AA	rs2060485	2	2791072
S-3ZPYF	AA	0.00194153	36821763	15227975	GG	rs2060486	2	2791536
S-3GHJK	AA	0.00523412	14124746	45292773	CC	rs934563	2	2792460
S-3CMCP	AB	0.017782329	12345287	2284791	AG	rs1435552	2	2792967
S-3UKRN	BB	0.000163616	15482656	38749663	GG	rs72776823	2	2804750
S-3ROIU	BB	1085.14	21062383	42770933	CC	rs934555	2	2811664
S-3LMCY	AA	0.0	16368124	3166244	CC	rs77805180	2	2826830
S-4JTXW	BB	0.0	24565099	86354425	TT	rs823220	2	2827276
S-4IOKK	NoCall	0.371677	28703474	3896946		rs1375220	2	2827293
S-3ZMKT	AA	0.0	40147075	7650984	GG	rs823221	2	2827345
S-4CBZP	BB	0.0	2248316	11397493	AA	rs823223	2	2827974
S-3ETSY	BB	2.84761	38710718	16719111	CC	rs823224	2	2828104
S-3FFQL	BB	0.0	29709656	95000604	CC	rs6706360	2	2828164
S-3UIHD	AA	0.0	31482788	4266658	TT	rs709276	2	2832206
S-3CCJS	BB	0.0	77316693	30515781	GG	rs6755122	2	2833031
S-4OPVG	BB	0.00772448	16809081	33087527	TT	rs935630	2	2839594
S-3QHRN	BB	0.0	26801157	11344637	TT	rs10202957	2	2844858
S-3AMWO	AA	0.000205969	14623907	55154663	GG	rs1078409	2	2845467
S-3XMSX	AA	1.11022e-09	24758452	56283875	CC	rs823242	2	2848006
S-4NAZZ	AA	0.0	18579998	3706945	CC	rs823243	2	2848102
S-4PSEZ	NoCall	0.17252105	1203298	21546592		rs823246	2	2849167
S-4JAQP	AA	0.0	11202518	3814619	AA	rs7595681	2	2858329
S-4EDZR	AA	8.88178e-10	17976597	43377322	AA	rs823183	2	2859573
S-3TVOC	AA	4918.8	40162961	26473616	GG	rs1656313	2	2864210
S-3ULNO	AA	0.0	45995605	75264575	CC	rs1667026	2	2864328
S-4TEZF	AA	3.60759	44267173	2049151	AA	rs1667025	2	2864497
S-3WHHY	BB	2.9754e-07	6474427	1936362	AA	rs1656318	2	2871305
S-3CPFU	BB	0.0	2489397	13876766	GG	rs934558	2	2871548
S-3FVXB	AA	0.0291738	19927421	63465814	AA	rs4853856	2	2873929
S-4SFEX	AA	2.04191	22549287	875185	AA	rs934565	2	2874017
S-4KWEV	AA	0.0	19626735	5532697	GG	rs934566	2	2874131
S-4SVKO	AA	0.544081	27803408	9938261	CC	rs1369505	2	2875384
S-4BTJI	BB	2.88658e-08	7799207	3193532	GG	rs3748974	2	2876145
S-3BCKK	AA	0.22235	16416227	7789698	CC	rs1656322	2	2876249
S-3MAGN	AA	987.941	85168506	46022626	TT	rs1667008	2	2876422
S-4FDJK	BB	0.03948046	11353785	16349987	AA	rs823189	2	2885727
S-4RBEO	AA	0.0	22296304	3934882	TT	rs13014742	2	2886795
S-4QZFW	BB	1.36335e-06	5897747	19483889	AA	rs13020509	2	2886851
S-4LPHZ	BB	2.53153e-05	9329412	32589219	GG	rs73911629	2	2891257
S-3BQFG	AA	0.315327	13190667	49007236	TT	rs823205	2	2897888
S-3HMYZ	BB	0.0	39289465	27489604	GG	rs823208	2	2899178
S-3TSRJ	NoCall	0.36666086	16302617	13440206		rs1435551	2	2901009
S-4KLAQ	BB	0.692731	22874802	32728237	AA	rs6704572	2	2906608
S-3CMUM	AA	0.0019244787	6689242	25921826	CC	rs2385427	2	2909386
S-3AEZB	AA	0.0	10909692	22476991	AA	rs1729917	2	2912305
S-3NZQN	BB	3.59712e-07	1209.54	33852917	AA	rs13014167	2	2928083
S-4FJWF	BB	0.0	42087158	2059004	TT	rs4853809	2	2939987
S-4PSOS	BB	0.0	768256	24664844	GG	rs2385432	2	2940121
S-3NQLF	BB	0.0	3959083	1290.64	AA	rs1729927	2	2948459
S-3PKXE	AA	0.000163936	25324707	96550037	AA	rs1729926	2	2949111
S-3QLMQ	AA	0.000492484	19753339	60671936	TT	rs1729892	2	2951284
S-3EZVX	AA	0.0	27041003	5336539	GG	rs41503047	2	2951787
S-4LJAE	BB	0.0	23766489	15207833	GG	rs1667036	2	2958407
S-3EROH	BB	0.244869	6810342	2193873	CC	rs1729898	2	2963057
S-3QBRD	AA	6.01741e-08	45356595	1179442	GG	rs1349131	2	2969422
S-4OIUL	AA	0.0	19450054	38988452	CC	rs1463147	2	2970688
S-4MUOP	AA	0.0014283517	2024.96	7470517	CC	rs1667040	2	2971477
S-4KCYK	AA	0.0	10067627	13944609	GG	rs1729938	2	2989660
S-3JEAD	BB	0.0	707927	24943008	TT	rs1529011	2	2994989
S-4GVNE	AB	0.013219343	14288606	11048341	GA	rs17040682	2	3004839
S-3ZDGF	AA	0.0	11175378	3851266	AA	rs6548069	2	3007395
S-4LJJK	AA	0.0	17553417	37441956	GG	rs17490371	2	3011244
S-3RBVM	AA	1.42109e-07	13582496	26435495	GG	rs2031028	2	3012290
S-3GDEY	AA	0.0	29916252	52649603	AA	rs12479004	2	3012861
S-3MVIM	BB	0.0	23021136	14264004	TT	rs12470135	2	3012947
S-3ZRGZ	AA	0.0	2158887	22502512	GG	rs12623874	2	3013207
S-3FDGI	AA	0.0	13229495	21836844	CC	rs2385435	2	3013854
S-4SVAL	AA	0.0	14577028	22388338	AA	rs114573346	2	3018485
S-3AMNU	BB	0.135475	13349344	31138406	GG	rs78851560	2	3045375
S-3MUVY	AA	4.24327e-06	22048794	71419446	AA	rs6714673	2	3045480
S-4HYBT	AA	0.0	22875186	48731006	CC	rs114791536	2	3045668
S-4SQMS	AA	2020.04	13961556	72843896	AA	rs12714385	2	3067441
S-3YMTC	AA	6.83009e-06	18007184	33483276	CC	rs73909751	2	3077935
S-4PNXX	AA	0.0	14366036	56809863	AA	rs6744756	2	3078181
S-4NATS	BB	0.0	39878668	1408202	TT	rs7419318	2	3080161
S-3AOPD	AA	0.0	3448625	9077671	TT	rs6754030	2	3084950
S-4MGXG	BB	0.00804316	100276184	23495706	CC	rs12464090	2	3085996
S-3SEGU	NoCall	0.1759671	20328905	3353109		rs62121101	2	3097326
S-4GNEG	BB	0.0	343744	1729991	GG	rs7602669	2	3103262
S-3WJRU	AA	0.0	24800154	20076524	CC	rs60719548	2	3103299
S-3HIQK	BB	0.0	5198595	18162867	TT	rs7578259	2	3103316
S-3IMGS	BB	0.003083842	10653162	21329578	AA	rs744334	2	3105711
S-4EKXL	BB	3.19744e-07	12244662	3462705	CC	rs6707574	2	3107978
S-4DDWX	BB	0.0	50502313	18972578	AA	rs2368690	2	3121086
S-3SHTV	AA	0.0055456	22571501	703.53	AA	rs6746548	2	3121151
S-3LSBM	AA	0.0	1546.5	16268558	CC	rs6731433	2	3121455
S-3DSQX	AA	183.017	3687145	1700399	AA	rs6754432	2	3122870
S-4MPZG	BB	2.08944e-06	23941838	12235801	GG	rs10153857	2	3124598
S-3JKMB	BB	0.0	38837997	14926201	TT	rs965273	2	3125571
S-3XWMQ	AA	0.0	9730751	26254135	AA	rs7565101	2	3127370
S-4NFNR	AA	8.03619e-05	29152014	6802043	CC	rs2013565	2	3133601
S-3BMBW	AB	0.0057606455	29079849	2472037	GA	rs4854194	2	3135165
S-3TWLI	BB	0.0	16908896	10085176	CC	rs6757565	2	3146036
S-3AXQC	AA	7.03437e-06	23816396	81733496	CC	rs2368693	2	3147861
S-3AJQN	AA	4.66294e-08	33608828	1090359	GG	rs7559759	2	3147938
S-3NZAE	NoCall	0.3937149	12483923	22446213		rs17040888	2	3152441
S-3RTWG	BB	1.11022e-09	3302557	19251713	AA	rs11677255	2	3153038
S-4KHAM	AA	0.0	24080999	8175571	AA	rs10172519	2	3153495
S-4FVYK	AA	0.0	16566812	4375208	AA	rs73129551	2	3161453
S-3ANOR	BB	0.0	28225696	17323761	TT	rs6750358	2	3161627
S-3LFWB	BB	1.09356	13566953	41734946	AA	rs6730025	2	3163738
S-3RREL	NoCall	0.26511112	24546992	2974371		rs12622577	2	3170957
S-3XMCM	AA	2.22045e-10	23476409	95560626	TT	rs7578217	2	3175376
S-3UXVQ	NoCall	0.45090735	6862128	16894725		rs7596478	2	3176358
S-3SLQH	NoCall	0.12584157	27937012	4507779		rs4854133	2	3199626
S-3CELV	BB	3.4639e-08	19172107	8839478	CC	rs4854104	2	3200391
S-3MNLS	AA	0.0339469	11272698	67756067	AA	rs1037467	2	3200948
S-4MFXY	AA	4815.65	3405565	15956587	AA	rs7563563	2	3201417
S-4NTCL	AA	8.27338e-07	21825469	39426218	CC	rs11676632	2	3203745
S-4FHGQ	BB	0.000312585	71101117	2184173	GG	rs11127383	2	3203852
S-3SNGW	BB	0.132444	12191334	23026028	CC	rs11682452	2	3217908
S-4OOMI	BB	453.019	12832966	2136875	AA	rs6712684	2	3225829
S-3CUYY	AA	0.00105648	2094021	5521089	TT	rs11127389	2	3227108
S-3BINW	BB	0.0	69732806	29481218	TT	rs10205145	2	3227300
S-3FWRQ	AA	0.00121711	17305593	6591971	AA	rs34314646	2	3228144
S-3KVCP	BB	0.000946204	53732025	10248416	TT	rs6548131	2	3230388
S-3MGUQ	BB	0.022340478	78086426	9286801	CC	rs2602764	2	3237419
S-3PODJ	AA	5.37725e-06	13083794	5325235	TT	rs2694088	2	3237444
S-4BRLE	BB	7.1454e-05	1003632	2685874	GG	rs6548132	2	3238540
S-3BLSH	BB	0.0	19867615	12607126	GG	rs78327493	2	3238710
S-4DTCA	NoCall	0.24701434	22366565	14522737		rs6548139	2	3242034
S-3TYQP	BB	3.01981e-07	3021154	12597909	CC	rs6548142	2	3242679
S-4QEZQ	BB	0.0	41891116	13449838	AA	rs6548143	2	3242751
S-4DBXJ	BB	0.0	14631072	33474365	TT	rs6548144	2	3242858
S-3ZEQA	AA	0.000195688	12806405	24695349	TT	rs10865536	2	3248505
S-3NUXO	AA	0.0	19421305	47959244	AA	rs1869418	2	3249910
S-3OSKU	BB	0.0	33788623	19894414	TT	rs1869417	2	3249933
S-4MMDF	AA	0.0	18349645	28832175	GG	rs1869416	2	3250248
S-4NXWG	AA	9.05165e-06	11040667	42270178	GG	rs12619831	2	3257281
S-4RNEV	BB	1.58917e-05	10654274	26277668	GG	rs6711665	2	3261047
S-3KIRU	BB	0.0	23868932	1218058	CC	rs2602744	2	3262514
S-3ADTR	AA	0.0	15281652	56557666	TT	rs10198129	2	3262814
S-4QERO	BB	0.033645604	20692878	3007894	TT	rs2694075	2	3265893
S-4OEDX	NoCall	0.30209392	17731764	14179004		rs12621297	2	3266214
S-4HLHK	BB	0.0119822	7386442	18049303	GG	rs78979817	2	3266864
S-4DJDM	AA	0.0159748	4083098	10049552	GG	rs11127396	2	3267052
S-4FISF	BB	0.0	9003185	33501748	GG	rs6752993	2	3267165
S-4AWZA	BB	1.14977	37923172	14289419	GG	rs2694092	2	3268255
S-3MKUA	AB	0.0014917933	4160414	4698331	CT	rs4531960	2	3272847
S-3KUWJ	AA	0.0	8291478	269446	CC	rs7560358	2	3276976
S-3KLIN	NoCall	0.110602304	9008605	17603213		rs2694079	2	3277639
S-4DYFE	BB	8.91953e-07	20742212	69484314	GG	rs2694080	2	3277794
S-4FGME	BB	0.0027791923	42656232	6206513	TT	rs2694084	2	3280408
S-4CKXF	BB	3187.86	8057223	19378934	CC	rs2694085	2	3280746
S-3WMXX	AA	0.0	21170623	5360046	CC	rs2462956	2	3280842
S-3NDET	AA	0.311909	27382778	17313424	TT	rs2100420	2	3281084
S-3XXFT	BB	0.02813813	2003046	3562867	GG	rs2085009	2	3281276
S-3WAOT	NoCall	0.16129433	1282.52	496378		rs6710039	2	3281624
S-4HDQT	AA	2.44249e-08	17227286	68050653	TT	rs17329506	2	3284052
S-3IJMB	BB	2.22045e-10	38581537	15353994	TT	rs12471210	2	3292186
S-3KIUR	AA	0.0	15707756	23307184	CC	rs11127402	2	3293385
S-3NFRF	NoCall	0.304141	10030708	21175818		rs4854165	2	3293810
S-4PIIX	AB	52.4363	17955588	19601298	CT	rs4854166	2	3297006
S-4GNWI	BB	8.21176	12052935	26940854	CC	rs2001812	2	3303788
S-3WXMQ	BB	0.0	27144574	16118926	AA	rs7563810	2	3322170
S-4EPRS	NoCall	0.47478023	3404294	31490684		rs12619610	2	3322198
S-3OXXH	BB	2.22045e-10	6199764	22336125	GG	rs7601196	2	3322284
S-3RFSY	NoCall	0.054361522	56911973	2701498		rs7422746	2	3339046
S-4RJCO	AA	331.987	4334527	19281661	GG	rs11885867	2	3339076
S-3NBLM	AA	1545.43	2712116	15905543	CC	rs1986479	2	3339767
S-3OSME	BB	3.05893e-05	16368809	27074175	TT	rs11127413	2	3344258
S-3EXVJ	AA	0.0	12693296	3578499	CC	rs73910510	2	3346704
S-4PQSE	NoCall	0.17046022	2225403	3756221		rs11688647	2	3348220
S-3BTGH	AA	8.79297e-07	21705684	3745676	CC	rs13035035	2	3352505
S-4KNQJ	AA	0.000487089	19643876	5865738	CC	rs76591385	2	3353083
S-4PXAZ	AA	0.0168959	36652002	93899084	AA	rs28627204	2	3353180
S-4PXZH	AA	3.11307e-06	14492302	48975797	CC	rs13421307	2	3356345
S-3EJEA	AB	0.0019231159	12393037	9331014	AG	rs7570358	2	3358098
S-4LMDD	BB	598.945	19989454	26326848	CC	rs4854182	2	3366890
S-3EIXK	BB	1.66533e-07	5958642	18453372	AA	rs4854183	2	3369049
S-3QTEV	AB	0.0037747435	27410504	12605006	GA	rs6723050	2	3394543
S-3FVRD	BB	6.68648	33022668	1128037	GG	rs4971504	2	3398914
S-3KQSR	BB	18.9906	8755212	1895427	AA	rs12476309	2	3404845
S-4EAER	BB	2.22045e-10	39588907	1628669	AA	rs12104817	2	3406849
S-3JYPN	BB	0.000402653	30262943	11496262	CC	rs13313750	2	3410618
S-3FYKR	BB	0.0	30559558	13263958	GG	rs4971502	2	3414029
S-3NLXC	BB	0.0	23009047	84712823	AA	rs7593978	2	3415544
S-4JHLX	BB	9.10383e-09	70502875	27842698	GG	rs6548161	2	3424350
S-3ETXX	AA	0.0	11391094	31878058	AA	rs62120501	2	3426281
S-3IGOT	BB	5.52891e-07	29009167	82050244	AA	rs12989971	2	3434286
S-3DRFC	NoCall	0.18193792	13360576	1808807		rs7595325	2	3435668
S-3IVRQ	BB	9.12603e-08	3464038	10356393	GG	rs72765400	2	3435820
S-3FFAE	BB	3.43909	2807556	8676275	CC	rs6548163	2	3439202
S-4KXJK	AA	0.000185274	30072654	8130201	AA	rs12472003	2	3455692
S-4PVNJ	AA	1.47122	93792456	35145767	TT	rs10207406	2	3456506
S-4APXJ	AA	5.70655e-07	21693162	5234378	TT	rs4268951	2	3467137
S-3ORQY	BB	0.0	23161018	10411599	TT	rs35561008	2	3469506
S-3BSQS	AA	11.8078	34080713	15300098	GG	rs12994580	2	3472358
S-3WNCS	BB	4.44089e-10	1278.31	32474856	AA	rs6548164	2	3472665
S-4STOE	AA	0.0	23599746	3091353	AA	rs12714377	2	3475389
S-3WYFO	AA	0.0	16424467	4248208	AA	rs12714378	2	3475399
S-3ZANI	AA	0.000408023	4300772	14793038	AA	rs7592700	2	3480563
S-3FALN	AA	150.678	28097375	15482484	GG	rs11692184	2	3480710
S-3XQQM	AA	0.0	16869199	4755756	AA	rs12714380	2	3489932
S-4LJMO	BB	527.495	13929879	3500562	GG	rs9750503	2	3491772
S-4HREK	BB	0.0	13901678	10725743	AA	rs9309717	2	3495078
S-4DXGO	AA	0.0	20104662	51837415	CC	rs112016091	2	3496550
S-4IDGA	BB	0.0	59406006	23601396	GG	rs9678647	2	3497036
S-3EGVS	BB	0.0	8895375	25238577	AA	rs9678657	2	3497167
S-3PLEL	BB	0.0	77038983	3078951	GG	rs12620727	2	3498883
S-3NNIE	BB	0.0	26239548	1248106	GG	rs4410319	2	3503502
S-4MOYF	BB	0.0	12035233	29553296	TT	rs4591372	2	3503566
S-4EWXE	BB	0.0	299396	12785626	TT	rs13392776	2	3505732
S-3VGRA	NoCall	0.4140453	10302147	54756946		rs6422709	2	3519739
S-4BEBE	BB	0.007977742	33480475	5484133	GG	rs116815557	2	3524231
S-3VNHR	AA	213.39	4025788	14220613	GG	rs13408300	2	3581912
S-3BMFN	AA	1736.37	14744364	4467668	CC	rs10153783	2	3585059
S-4MCRU	BB	0.012335255	19124082	43818647	CC	rs115000030	2	3589193
S-3ODTJ	BB	0.0	7689047	2533854	CC	rs13002108	2	3595834
S-3ZRUU	BB	685.615	25505655	9158624	CC	rs4583476	2	3608756
S-4JLQZ	AA	0.0	20541577	4822799	CC	rs112526264	2	3610033
S-4ANAI	AA	68.4561	100342633	8105451	AA	rs6542658	2	3615822
S-4FVGT	BB	0.121629	85904034	30053958	TT	rs6739542	2	3615905
S-3AETQ	BB	0.0	32105035	13327861	TT	rs6739899	2	3646226
S-3OFKW	BB	734.888	44424646	91710974	TT	rs4850068	2	3655743
S-4DICO	BB	88.9446	21293013	3077689	TT	rs4850069	2	3655805
S-4HZBF	BB	5.44164	1166086	22144707	AA	rs4850070	2	3655822
S-4MZCD	BB	2.22045e-09	45742667	14645276	GG	rs11123644	2	3658132
S-4MCFE	BB	0.0	608488	17436259	CC	rs17444576	2	3658167
S-4GXTI	AB	0.012478915	13430336	19252191	CT	rs13022258	2	3658521
S-3RACK	AA	3.06422	4392.7	18570292	GG	rs13000184	2	3658674
S-3GWOJ	BB	0.0	42635757	24561006	TT	rs17017737	2	3658724
S-3BWQL	AA	0.800608	10783113	7319445	AA	rs6720214	2	3658800
S-3SZVL	AA	2.73936e-05	6072529	2864302	TT	rs1367276	2	3662060
S-3VSFB	AA	0.0	16779708	34188068	CC	rs7576886	2	3665445
S-3PROR	AA	0.426737	6461649	38249088	TT	rs7571039	2	3665943
S-3PMJG	BB	4.83325e-06	95128845	35193743	TT	rs731034	2	3677022
S-4BPSY	AA	0.489131	53012573	19028258	GG	rs11690887	2	3680866
S-3ACIH	BB	0.012394524	7178743	10218831	GG	rs10210631	2	3683651
S-4LGHQ	AA	0.0	22484297	46745004	GG	rs6705983	2	3683718
S-4HQUB	AA	1.03962	9375754	38618445	GG	rs934292	2	3692498
S-3FULY	AA	0.0	17869634	6624188	TT	rs4849969	2	3694832
S-3ILAN	BB	0.0	43582437	4103475	AA	rs6542617	2	3694932
S-4HBMH	BB	0.0128134	15614941	45804727	CC	rs13011199	2	3694994
S-4FRXG	NoCall	0.09477798	38868853	2628113		rs13001751	2	3695870
S-4RIEP	AA	0.0014443068	51699233	29613618	AA	rs11688325	2	3699629
S-4DFDQ	AA	0.027951602	18729265	911.14	TT	rs2115901	2	3702285
S-4AALA	AA	0.004796507	16211616	1238344	AA	rs11902059	2	3702733
S-3NBUR	BB	0.0	61993555	20054253	AA	rs17445240	2	3703041
S-3RHLG	AA	1.11022e-09	92370966	16988533	CC	rs6738182	2	3703390
S-4MTNL	AA	570.086	29508213	16248578	TT	rs10164529	2	3703640
S-3HSHX	AA	0.0054380456	27869062	17059873	AA	rs11674266	2	3705291
S-4SBBR	AA	0.0	31934365	5584288	AA	rs11886956	2	3707020
S-3IBBZ	BB	0.0332054	11073712	29918132	GG	rs12621171	2	3710463
S-3ZYPW	BB	5.55179	71804443	14475034	AA	rs6755529	2	3711972
S-4GOTY	AA	0.000157876	71485144	29772437	TT	rs10469833	2	3712048
S-4OFKL	AA	0.00286664	13297732	5244576	GG	rs13385033	2	3715071
S-3ZCLR	BB	4.66294e-08	49277777	16066095	GG	rs35752035	2	3721353
S-4HACZ	BB	1.55431e-08	2613888	67756793	AA	rs12105179	2	3721729
S-3FOIO	NoCall	0.3735313	2191163	24453455		rs13406032	2	3721821
S-3MDDJ	AA	7.30025e-05	5312054	24879092	AA	rs13409287	2	3722494
S-3ZKEL	BB	0.0	29753183	1309703	GG	rs13412827	2	3728104
S-4PASW	BB	66.3776	11692743	21703232	TT	rs13383368	2	3728749
S-4PUVG	AA	0.206366	99825214	3038881	TT	rs6743352	2	3732546
S-3FYXX	BB	0.0	52705664	14827864	GG	rs6738683	2	3742156
S-3HFFC	AA	0.0	16557913	53254724	TT	rs6730148	2	3748971
S-3GXYC	AA	0.0	10872513	21574774	AA	rs11680768	2	3749438
S-3NAXG	BB	0.0	81180096	2548975	TT	rs11682163	2	3749546
S-4FGMR	BB	0.0	2745364	14432872	TT	rs7578808	2	3753832
S-3WHOJ	AA	0.0515892	77613544	3637846	TT	rs6731113	2	3759330
S-4MRVE	BB	0.0022546833	18478173	32337168	TT	rs6542651	2	3759830
S-3EBKC	BB	0.0	3801813	17122406	GG	rs12618771	2	3762869
S-3YOMR	BB	0.0	21871826	15628687	CC	rs12612302	2	3764784
S-4EFET	AA	0.00518586	26047952	11037905	CC	rs12612303	2	3764796
S-4BGPB	AA	0.0	12753987	30560507	CC	rs11886426	2	3765506
S-3UFMF	NoCall	0.05823882	4565305	4823666		rs7558456	2	3767991
S-3VZSA	BB	2.22045e-10	7540679	22357224	GG	rs17017928	2	3769141
S-3UBBN	AA	0.0	24158506	42978354	CC	rs357953	2	3780896
S-3APVD	AB	583.94	13204797	10068256	AG	rs7586508	2	3781643
S-4IDSL	AA	0.0	2651573	73711285	TT	rs357956	2	3782675
S-4KJAY	AA	1.77636e-08	17175293	27250305	AA	rs11890362	2	3784370
S-4LSOL	BB	0.0	31881375	33217832	GG	rs62106634	2	3786430
S-4HPJI	NoCall	0.344916	40502017	28121306		rs12105028	2	3787150
S-4FJWJ	BB	0.005475122	10752521	24325032	GG	rs13390246	2	3792129
S-3CRQR	AA	2.22045e-09	62701404	125136345	TT	rs357979	2	3793243
S-4FOCW	AA	0.0102536	8721882	3498569	GG	rs17506167	2	3794896
S-4AMDZ	AA	0.0	16220198	3942021	AA	rs6728753	2	3795280
S-3CBVJ	BB	0.0448882	96736255	2058.29	AA	rs357967	2	3801681
S-3XBFS	BB	0.0033835	710707	3735245	GG	rs75126663	2	3804197
S-3QPIU	BB	0.0	196332	14704274	GG	rs35166791	2	3807590
S-3PUPM	BB	4.57412e-08	36359088	13710485	AA	rs12614698	2	3814045
S-3OHCC	AA	0.0	17702089	28156396	GG	rs4849987	2	3814306
S-3YNNK	AA	4.45644e-06	10793379	38709778	CC	rs4849925	2	3814425
S-4FUMA	BB	8134.39	39228235	10453031	CC	rs4849988	2	3814710
S-4JMON	AA	2.64233e-07	12686827	4468256	AA	rs4849989	2	3814727
S-3CVKG	BB	2.22045e-10	48687122	14083383	AA	rs4849927	2	3815767
S-3UKFA	AA	0.0	19025493	31510303	CC	rs74884749	2	3817351
S-3GGQX	AA	87.8858	21075894	94102844	CC	rs78213069	2	3818411
S-3MUSG	BB	0.0	3269386	18193416	GG	rs7559461	2	3818623
S-3FINU	BB	0.0	3892861	16883301	AA	rs897069	2	3818947
S-3FKYV	BB	4393.98	10445768	15873519	GG	rs78714291	2	3819422
S-3XSLN	AA	7.47602e-07	33393472	12986671	CC	rs77074521	2	3819474
S-3TKHB	AA	5.22693e-08	62247943	16219157	AA	rs4849990	2	3819558
S-4EHZJ	AA	2.39808e-07	35526035	7734481	GG	rs13028529	2	3825467
S-4JGUY	AA	0.0	20700764	63369653	GG	rs73146812	2	3830439
S-3QFGT	NoCall	0.2487232	17575901	29334001		rs9973392	2	3836058
S-3ANJU	BB	0.0	2179921	14320985	CC	rs13431608	2	3836258
S-3TIHD	AA	5.15277e-06	88162213	23851833	CC	rs12466058	2	3841699
S-3YSFI	AA	0.0	10476902	2562685	TT	rs1454241	2	3851675
S-3BQTP	AA	0.0	2463067	50403455	GG	rs10171309	2	3851690
S-4GUNK	BB	0.0	3439621	92355597	AA	rs17018095	2	3852663
S-4JKIX	NoCall	0.42912143	5265426	100975476		rs1813009	2	3859061
S-3MXCI	BB	0.0	41496432	3489424	GG	rs10190477	2	3862738
S-3AVYV	AA	12.2116	5199175	20901988	TT	rs11903032	2	3863117
S-4MHQK	NoCall	0.20744343	16944635	30222117		rs58842993	2	3870370
S-3JNLP	BB	0.00389098	26357806	70142816	GG	rs34570679	2	3871072
S-4HTWJ	BB	0.0	39517386	17368822	CC	rs10209122	2	3871186
S-3HDAK	BB	62.9886	90010846	19210686	GG	rs61372957	2	3871222
S-3VJMU	BB	0.0	45406577	14691559	AA	rs17018114	2	3876623
S-3EZNB	NoCall	0.3278168	98164746	7113174		rs10192660	2	3877813
S-3AYOV	AA	6.85568	30585254	10713134	TT	rs2034734	2	3881891
S-4BSMB	AA	4.14779e-05	18337305	11842834	AA	rs2034733	2	3882007
S-4HUSS	BB	0.0	27948212	2359592	AA	rs2034732	2	3882061
S-3UIVK	BB	120.214	76652905	17332451	AA	rs2034730	2	3882177
S-3QJVX	BB	0.00589293	65297833	17249602	TT	rs12467066	2	3883127
S-4FSGW	BB	0.0	94238324	18557336	TT	rs9808244	2	3891493
S-3EUCX	BB	0.0	4536537	15559623	AA	rs1563171	2	3891773
S-4KQMT	BB	0.0	4182378	13854592	AA	rs1454232	2	3898745
S-4JFKS	AA	229.979	7178714	52213293	AA	rs12997652	2	3899617
S-4KDDQ	AA	9.32587e-09	15792792	2765772	GG	rs11687154	2	3903947
S-3IOEQ	BB	0.0189671	8588801	20735376	AA	rs11693904	2	3903993
S-4IWPP	BB	0.000197287	7363442	21085623	GG	rs897064	2	3905000
S-3VMDV	BB	0.574948	9676138	1962753	CC	rs12477500	2	3905179
S-4JSPL	BB	4114.54	9763939	19538373	CC	rs722087	2	3905982
S-4SNAR	BB	0.0	29613837	13773063	CC	rs6755608	2	3914128
S-3JHXE	NoCall	0.26803017	2508875	17739594		rs763792	2	3915801
S-3JSIP	BB	4.44089e-10	10580275	24899143	CC	rs13014469	2	3916064
S-3NQLM	BB	0.0	882.06	3163282	TT	rs968098	2	3916161
S-4CXFD	NoCall	0.3984671	29947666	1803291		rs7561036	2	3916425
S-4NBWT	AA	0.0164752	38850342	13035088	CC	rs4850000	2	3918124
S-3NJHA	AA	0.0	17993445	20925453	TT	rs2219111	2	3921908
S-3YSRE	AA	3.77476e-08	33495522	12924341	GG	rs4340532	2	3924026
S-3ACXD	AA	0.0033508546	50304834	33455698	CC	rs17463250	2	3924349
S-3WQGT	BB	2.22045e-10	33916888	10970096	CC	rs2313468	2	3924842
S-4FFDX	AA	2.05886	18237687	7712577	CC	rs72772998	2	3948708
S-3WEKV	BB	3.81917e-07	68477185	18965963	CC	rs2313469	2	3966440
S-3KOXY	BB	567.927	7513737	1551091	CC	rs11123623	2	3972263
S-4PWJD	BB	0.0	32844653	17425009	CC	rs4261733	2	3989713
S-3PCYE	AA	0.0	25084873	557213	AA	rs4850014	2	3994038
S-3VMRG	AA	1.08202e-05	11655203	22756537	CC	rs4850015	2	3994098
S-3DNWO	AA	0.0	25125337	28690778	AA	rs35326302	2	3994446
S-3ETDF	AA	0.0	12585278	25397809	GG	rs1494054	2	3996512
S-3GUNP	BB	0.285007	19983342	6566927	GG	rs1494053	2	3996533
S-4JIBE	BB	0.0	75072955	23294272	AA	rs4552199	2	3997801
S-4EPBG	AA	0.0	14758242	16834538	TT	rs4450611	2	3997876
S-4ALEI	BB	0.000415182	14233282	38179612	GG	rs77858930	2	4013571
S-3RGKS	AB	1304.1	15773578	12423181	TC	rs953647	2	4014844
S-3QBCM	AA	6362.06	17353179	93293097	AA	rs953648	2	4014874
S-4GILU	BB	3196.15	16233417	29633699	TT	rs4849938	2	4018730
S-4DAFK	BB	0.0	5207467	23831624	GG	rs62107901	2	4019994
S-4MYEN	AA	2.88658e-08	19106373	536509	GG	rs75009730	2	4022317
S-4SCJL	BB	0.0024032965	15852771	26526272	GG	rs1494055	2	4030608
S-4TCCX	BB	0.0	36186917	19627244	TT	rs6735861	2	4031816
S-3ZHSS	BB	0.0	19043225	22960818	GG	rs11892922	2	4031991
S-4OOAQ	NoCall	0.07626753	10360219	16563363		rs10208712	2	4034446
S-3TRSV	BB	3.95461e-06	40377228	13152667	CC	rs4372915	2	4034468
S-3TPWO	AA	0.0	5675037	14911147	AA	rs76151928	2	4043147
S-3CZWP	BB	0.0	20980412	12665942	CC	rs10169449	2	4043632
S-4KERC	BB	9.5568e-08	2836182	80980475	TT	rs56172351	2	4044731
S-3SEGS	AB	28.1063	12837097	6722125	AG	rs13409859	2	4053942
S-4LXHL	AA	0.0	16409296	2771396	CC	rs13416585	2	4054980
S-4QRJF	AA	0.0	1435197	47471808	CC	rs13017319	2	4056587
S-4GYPN	BB	34.0746	22962149	5585298	TT	rs2872491	2	4060855
S-3PTHB	AA	4.88498e-08	2551549	6864403	GG	rs10495495	2	4061040
S-3DZBX	BB	3.21965e-07	5166461	11654236	TT	rs17018513	2	4062958
S-3SBLU	BB	0.0	7086693	26777708	GG	rs11693032	2	4063530
S-3ITKB	AA	8.88178e-10	14818842	41675534	CC	rs1494059	2	4072803
S-3PGLT	BB	0.0	17104451	772198	TT	rs1389582	2	4074037
S-3QNLV	AA	0.0	13571826	23351747	GG	rs17018533	2	4074083
S-3ADTV	BB	2262.96	37627167	6733317	GG	rs74540936	2	4078165
S-3RUMW	BB	1429.79	14952626	4080855	GG	rs10166404	2	4086207
S-3KSJT	BB	9.32587e-09	48076727	13093839	CC	rs4850030	2	4087653
S-4ROAZ	AA	176.535	2753066	16068973	CC	rs12711989	2	4088596
S-3TCWT	AA	0.0	25763806	64568567	GG	rs12467317	2	4088831
S-4TFMT	AB	0.019562094	16339442	9628949	AG	rs11895371	2	4089214
S-3DVSO	BB	0.0	5111928	20493877	AA	rs11888433	2	4089316
S-3YXRS	AA	0.754867	12535559	43432672	GG	rs4850032	2	4092726
S-3WGUA	BB	846.28	11929955	21522344	AA	rs10865011	2	4093415
S-3KHUK	AB	0.037208047	3168737	37057559	AG	rs10192539	2	4094892
S-4HGQY	AA	5.42909	10561077	49141177	CC	rs10178647	2	4094988
S-4GFZP	AA	0.0	16983127	32052588	TT	rs13006899	2	4100893
S-4KILF	BB	4.35119e-06	4909017	11071041	AA	rs6751872	2	4121544
S-3BZJY	AA	2.22045e-10	50564374	25583606	CC	rs77029548	2	4121796
S-4RJIZ	AA	5.9952e-08	29944045	69293024	CC	rs77846950	2	4130101
S-3IQFI	BB	0.0	10550312	27016587	AA	rs10194645	2	4130779
S-3ABLS	BB	75.8476	12690836	32786929	AA	rs7584476	2	4132668
S-3PSLY	BB	1.33227e-08	18664932	10705665	TT	rs4849948	2	4132769
S-3BJXR	AA	0.0	27908352	5132361	GG	rs1024027	2	4136145
S-3JNNS	AA	54.5524	21256372	8282399	GG	rs6755355	2	4137837
S-4KUML	BB	2.08722e-07	41535724	17793074	GG	rs6759055	2	4137992
S-3ZBUA	AA	0.00624021	2821371	2006885	AA	rs6725327	2	4140109
S-4BCEQ	BB	1.9984e-08	47333704	16523391	GG	rs1546131	2	4140801
S-3FOFZ	BB	0.0	30139276	14796945	AA	rs17018587	2	4141236
S-4GDLU	BB	3274.71	12472861	20863774	TT	rs17018590	2	4141334
S-3PENU	AA	8.88178e-10	13072148	3370421	AA	rs17316762	2	4141682
S-3ZAPB	AA	0.0	22964666	3406028	TT	rs17018595	2	4142421
S-3PVZG	AA	0.0	3667732	7119454	GG	rs17018604	2	4147593
S-3ESUT	AA	4.61187	21439434	9387512	TT	rs17388778	2	4150068
S-4FHDE	AA	0.0	17096007	3686106	AA	rs6707149	2	4150461
S-3FCKZ	AA	6.4837e-07	32335178	10641276	CC	rs11893825	2	4154447
S-3RBAT	NoCall	0.124940306	3573144	59988716		rs9751543	2	4154552
S-4RIHI	AB	9.8249	84446686	9966307	AT	rs6735770	2	4157526
S-4CRYL	AA	0.0	24181355	6348428	AA	rs11902192	2	4159158
S-3PXTH	AA	0.0055293147	24766963	17713265	GG	rs6709996	2	4160920
S-4JQMO	AA	65.7076	14098556	7405363	AA	rs11900082	2	4162616
S-3TLIF	BB	657.413	49300122	42742538	GG	rs4849952	2	4169021
S-3FNVV	BB	0.000395144	57042303	1913466	CC	rs7601964	2	4169089
S-4PTYV	BB	0.0	39901562	20051147	TT	rs1821851	2	4173038
S-3PYTP	BB	0.0	30531207	15446144	GG	rs7601231	2	4176692
S-3ZPBE	BB	0.0	3873317	15200505	TT	rs75544562	2	4177639
S-4SHEF	AA	0.0	20402786	51331024	GG	rs11692873	2	4183357
S-4KXKF	BB	4445.34	49004745	694352	TT	rs74873683	2	4183685
S-4QTWZ	BB	0.0	32269183	17239484	GG	rs72776560	2	4187026
S-3ERUI	NoCall	0.37541232	12188257	2426963		rs10178086	2	4187138
S-4PETQ	AA	0.0038467327	28419363	15618467	AA	rs17316964	2	4187268
S-3AHXH	AA	0.0	22898564	30711053	TT	rs6714273	2	4188698
S-4QZJD	BB	0.0	59266437	22771997	TT	rs10173642	2	4191043
S-3ZYCA	AA	0.00376724	17936788	11575111	GG	rs10200579	2	4196485
S-3DZOU	AA	4.49418e-06	2991169	11947162	GG	rs1983365	2	4198741
S-3ORXS	AA	0.0	24006824	53538776	CC	rs11688649	2	4200375
S-3DFUH	BB	0.0	23149579	14287341	CC	rs17018646	2	4200669
S-3PHVW	NoCall	0.09592935	813.85	19113271		rs74713654	2	4204609
S-4SEUJ	BB	0.0	7757936	2689447	GG	rs6542685	2	4214099
S-3CMMK	BB	0.0319521	8465907	21747678	GG	rs79946250	2	4222601
S-3GWSR	AA	177.893	29040686	1450834	CC	rs17018728	2	4230062
S-3IQZB	AA	29.8305	17180256	27807922	AA	rs17018755	2	4235384
S-4FQUH	AA	2.44249e-07	11916224	2536656	TT	rs2577195	2	4236805
S-3TVFO	BB	9.58123e-07	634855	22528005	GG	rs2679472	2	4242478
S-4OXHJ	BB	0.0	4327641	2282453	TT	rs2679473	2	4242751
S-3GWMM	BB	0.0	28983615	1463389	GG	rs73142971	2	4244821
S-3QZLA	BB	1.11022e-09	97297876	27075615	GG	rs11694746	2	4244934
S-3WTUP	AA	0.0	12758698	16584885	CC	rs1898518	2	4245520
S-4JBBW	BB	0.00115837	8122099	1458.64	GG	rs1898519	2	4245636
S-3FTTM	AA	0.0	12734519	5032341	AA	rs11683373	2	4247411
S-4DCFA	BB	0.0	3418791	13380527	TT	rs76729954	2	4257882
S-4MIKS	AA	5.79125	2309679	5949032	CC	rs17018818	2	4267357
S-3UQZI	AA	2.17382e-06	87228064	36025903	AA	rs6542690	2	4270392
S-3MTKD	BB	0.0	20185522	10072746	TT	rs17018830	2	4270953
S-4EFPM	BB	4.65628e-06	32995535	13218749	CC	rs17018876	2	4277222
S-3RUFN	BB	6.66134e-10	5554034	15851111	GG	rs7595072	2	4285359
S-4QIMI	BB	0.586929	12858414	20400726	GG	rs6754487	2	4287408
S-3ITGC	BB	0.0	5823925	29536426	AA	rs17018897	2	4290344
S-3DTUK	AB	0.023576226	10572495	19662592	GT	rs7419807	2	4290661
S-4PARP	BB	1.38023e-05	970201	25866277	TT	rs13398717	2	4291327
S-4CKUG	AA	0.0	17879614	311814	AA	rs7576476	2	4296217
S-4SFRU	AA	2.22045e-10	2236167	8815255	TT	rs4850061	2	4298133
S-3XVVS	AA	0.0	14216283	60949414	AA	rs7575423	2	4301257
S-3KAPL	BB	0.0	1891756	20967458	CC	rs10200079	2	4309575
S-3OGZJ	AA	4.32987e-06	28941443	5143678	CC	rs59426112	2	4310006
S-4BGQR	BB	4.44089e-10	3573518	15187028	GG	rs1546670	2	4314529
S-3CYIR	AA	4.1811e-08	52236676	19396808	GG	rs10865013	2	4318401
S-3XKUI	BB	0.000178273	8493085	24006208	TT	rs11686135	2	4318976
S-3DYVF	BB	0.0	2381763	14808986	GG	rs7594011	2	4320429
S-4CYJK	BB	4.44089e-10	5098981	20899294	CC	rs2313957	2	4322119
S-4PFAC	AA	0.0	8557405	25661984	CC	rs6708052	2	4323188
S-4EXIX	AA	0.0	91678284	22976462	AA	rs1113261	2	4323336
S-3JXZW	BB	0.0	784506	14122834	AA	rs7568861	2	4324271
S-3FIXL	AA	0.000972496	25356797	12074071	AA	rs17018964	2	4327879
S-4TKCX	BB	3.61711e-06	23463583	63226715	GG	rs12618184	2	4328591
S-4PINL	AA	0.0	21216096	31179297	GG	rs6760082	2	4329378
S-3VBAE	NoCall	0.091001466	9563014	46718146		rs4850063	2	4332775
S-3BYWX	BB	0.00051527	29575287	8966016	AA	rs7589994	2	4335063
S-4MDNB	NoCall	0.19126414	48766132	10563931		rs11123638	2	4338128
S-4IHYK	BB	0.000212577	93357544	2559917	GG	rs11123639	2	4338548
S-4OIUO	BB	0.0	18521198	62246906	AA	rs10171541	2	4344241
S-4ELEC	AA	8.95284e-05	18067216	26454852	CC	rs2030265	2	4349367
S-4LCUV	BB	0.0	25166632	1869445	GG	rs2139164	2	4349814
S-3UKQA	BB	0.001338522	13563439	18462344	CC	rs13390011	2	4350477
S-4NPYJ	BB	0.0	52787445	19169166	AA	rs2030266	2	4353115
S-4MWYM	AA	0.0941028	34524683	12310715	TT	rs7568194	2	4353128
S-4DIMD	BB	0.0	53152893	21187988	CC	rs4585039	2	4353141
S-4CGQA	AA	0.0	12065938	24745155	AA	rs6542703	2	4367122
S-4EIWQ	BB	0.0010227503	10876716	26586182	TT	rs6754794	2	4372705
S-3WPHS	AA	122.15	17479995	9015518	AA	rs17019044	2	4372903
S-4OEPP	NoCall	0.15744613	11910024	3275212		rs73147105	2	4379169
S-3ZOVU	AA	0.0	15069646	17846706	GG	rs17553065	2	4379309
S-4QXCR	AA	0.00136331	16958721	6940143	TT	rs4328647	2	4379490
S-4CNBG	BB	0.0	31187405	14364486	CC	rs10202686	2	4380753
S-4KZZC	AA	64.8585	35464744	18908324	GG	rs17553204	2	4383283
S-3NEEV	AA	0.019405728	20193204	11644214	TT	rs11123650	2	4389159
S-3YHTZ	BB	0.00292193	17098193	42405856	TT	rs35704616	2	4394440
S-3DQBH	BB	0.0	25121909	8711407	TT	rs11897918	2	4396305
S-3KVXI	AA	5.92859e-08	44110874	97856506	CC	rs60580563	2	4403645
S-3IIMB	AA	1.42109e-07	2480.98	9007724	AA	rs12476119	2	4404065
S-4DDHN	NoCall	0.15742576	2892419	10633674		rs28368193	2	4405997
S-3WQOK	BB	0.00194976	7368379	22452659	GG	rs74549869	2	4406522
S-3SLQB	BB	645.998	62105176	15459664	CC	rs2314218	2	4407112
S-4MHLP	BB	0.0	8043041	28949136	GG	rs73912224	2	4407594
S-3MZRV	BB	1.29146	8958259	18966078	GG	rs9808493	2	4409059
S-3UHAH	BB	0.003259439	20080817	4810575	GG	rs17019063	2	4409380
S-4TFZO	AA	9.91207e-07	16079763	37962082	GG	rs6542709	2	4414027
S-3DJBM	BB	0.0	23160022	22784297	CC	rs637295	2	4429392
S-4NDXH	BB	1.9984e-08	19201338	7983161	CC	rs651149	2	4431579
S-4BUPP	AA	0.0	12639614	21190318	AA	rs78956975	2	4432287
S-3NTIF	AB	0.000828333	14347517	101739636	AG	rs1840194	2	4438142
S-4GSPM	BB	0.00140786	2729902	8806387	GG	rs12623062	2	4445287
S-3RMTO	BB	5.77316e-08	37988602	1518.0	CC	rs41331849	2	4449060
S-3GPDN	BB	0.0131991	11735088	36722932	GG	rs619773	2	4449917
S-4GYXJ	AA	0.0	35315596	10785938	AA	rs10165034	2	4451884
S-4LDOY	AA	2.12719e-06	32588218	6467206	CC	rs590049	2	4451952
S-4FEFS	BB	3.81872e-06	35721085	12367632	CC	rs4572604	2	4465553
S-4CGFM	BB	4.01901e-07	4827406	22041062	GG	rs688917	2	4466538
S-4OOMM	BB	0.0	33987515	20029321	CC	rs9973340	2	4469132
S-3JQET	NoCall	0.16153294	12841476	85263983		rs639159	2	4470869
S-4SXGZ	AA	10.1289	20984604	7369984	GG	rs2677912	2	4471138
S-3JQQT	BB	0.0	6161562	15047676	GG	rs593100	2	4471859
S-3WCWF	AA	0.00532896	12278513	546.49	AA	rs634273	2	4474196
S-4BGVN	NoCall	0.22843575	24362817	12760939		rs7590890	2	4475279
S-4ACQU	NoCall	0.08019002	6410895	28277335		rs113456752	2	4477142
S-4IACA	AA	0.0	11125931	23264342	AA	rs631806	2	4485914
S-3MTPS	BB	8.88178e-10	509616	18472902	GG	rs62116914	2	4486133
S-3FANH	BB	0.0	13085983	12436234	AA	rs7596238	2	4492173
S-3BGWX	AB	9097.71	40149744	26086426	CT	rs629066	2	4502845
S-3ATSA	BB	0.000221738	55756995	16325765	GG	rs654853	2	4502958
S-3YQDK	BB	0.263675	12869203	34740486	CC	rs598765	2	4503627
S-4GEZQ	BB	0.0	30893567	22900872	CC	rs4850088	2	4504668
S-3RREJ	AA	0.0	17339749	26403995	CC	rs62118186	2	4522275
S-3YHUG	AA	1.46061e-05	27884407	623135	GG	rs6737528	2	4539053
S-4DBCP	BB	0.0	7151385	14002098	GG	rs75398224	2	4547152
S-4CSKJ	AA	0.00234515	17184219	47282318	CC	rs673811	2	4549436
S-3FLXT	AA	7.82152e-05	18505664	3922115	CC	rs7575373	2	4557527
S-4ERKZ	BB	0.0	3559692	84927985	TT	rs12474326	2	4561867
S-3WBJM	BB	0.448619	43713657	9228446	TT	rs17019246	2	4563226
S-4NJLR	BB	0.000611902	2876806	76002905	CC	rs12621095	2	4568235
S-3KQKH	AA	0.0	15606653	38635757	AA	rs34557044	2	4570962
S-3YWRL	AA	0.018673256	36718496	17088092	CC	rs12469286	2	4576983
S-4GTNG	AA	0.0	19392117	46475775	AA	rs17019265	2	4579168
S-3HSVQ	AA	0.0	31152295	32749982	TT	rs1670528	2	4581232
S-3HNTM	BB	1.13021e-05	4292445	12870427	GG	rs17562597	2	4582448
S-3OFAM	AB	0.043719348	36604175	15943288	AG	rs17562653	2	4583303
S-3XRCS	AA	14.3155	19265829	5861099	GG	rs6760282	2	4586461
S-4RIKB	BB	43.3155	41684137	10920685	CC	rs4849963	2	4587751
S-3JGWB	AA	0.574832	8097575	33267453	TT	rs17019313	2	4587811
S-4KJFU	BB	0.0	683615	29013347	CC	rs10495502	2	4592041
S-4BJQC	AA	0.015061347	11985189	44775607	GG	rs1564330	2	4595798
S-4BAID	BB	0.242823	40795407	15587947	CC	rs9308783	2	4597061
S-4GSQM	AB	79.3571	11488124	11416489	GA	rs1158617	2	4597897
S-4EPDH	AA	11323.8	4731542	13714853	GG	rs11689873	2	4598473
S-4EZPC	BB	3.19633e-06	3082298	6983498	TT	rs10495505	2	4601562
S-3ASDR	AA	0.0	14869202	25705722	GG	rs6712089	2	4602607
S-3LBDU	BB	0.0	27732788	71473755	AA	rs7576008	2	4603048
S-3ILBM	BB	0.733424	1361374	21991497	TT	rs10174999	2	4603577
S-4SYAA	BB	0.0	46724997	2303382	AA	rs17563635	2	4604396
S-3NUHP	BB	0.0	16864885	77445355	GG	rs17563740	2	4605371
S-4CAIH	BB	1386.97	15329362	33712285	CC	rs10196150	2	4605394
S-3NNJK	BB	0.0	27830014	10948986	GG	rs6717561	2	4607508
S-3BYAH	AA	1.02607e-05	3427002	17259264	TT	rs17019428	2	4607575
S-4SSOL	BB	0.0	541499	2113871	AA	rs13424162	2	4608052
S-4IZQQ	AA	4.17444e-07	15145005	54793677	CC	rs1382743	2	4608698
S-4TFTC	AA	0.0	8306714	30535968	AA	rs4849965	2	4608927
S-3CJAU	AA	1.33671e-06	10502451	223626	GG	rs73909867	2	4609307
S-3JBEO	BB	0.0	6148987	25696162	TT	rs77953937	2	4617298
S-4FXFR	AA	0.16937	74464923	22514099	CC	rs11688991	2	4621133
S-4ONNL	BB	6.66134e-10	2931876	9701094	CC	rs17019451	2	4624710
S-3FOKY	BB	3.57936e-07	2919484	93835657	CC	rs17019452	2	4625462
S-3BVZY	BB	0.0	206026	1169071	GG	rs11123565	2	4625686
S-3HNGR	BB	0.0	352166	15160969	GG	rs67065526	2	4626203
S-4HRIR	AA	0.0	1933913	42770383	GG	rs10193678	2	4635549
S-4SJCJ	AA	0.0	21601416	24103603	AA	rs11123566	2	4640835
S-4TKBE	BB	0.0	7967751	29890657	TT	rs1479237	2	4641479
S-3QDVH	AA	0.0	12682968	15465417	GG	rs10196371	2	4641827
S-3WKEH	BB	0.0	20956285	83150006	TT	rs4142783	2	4642448
S-3VLVA	BB	0.0	19924234	13573275	TT	rs72770113	2	4659385
S-4EYWQ	AA	3.86417	18839291	5970876	AA	rs13006169	2	4659821
S-4KDUG	AA	5.99409e-06	10955345	67840314	TT	rs13405591	2	4662656
S-4AMVF	AA	1.19904e-07	10389194	43829868	GG	rs36000805	2	4662688
S-4SRWE	BB	545.069	33819012	12506144	GG	rs17019497	2	4666160
S-3SQIM	AA	0.0	12356506	32715924	TT	rs7581129	2	4666664
S-4QFLH	BB	0.0	4175597	25782266	CC	rs699548	2	4667321
S-4QLCC	AA	3095.13	13603931	51439185	GG	rs6749924	2	4669234
S-4HWMB	BB	0.0125972	68174866	12749966	CC	rs6760967	2	4669324
S-3TMFN	BB	1.86517e-07	32034442	18550288	GG	rs2169943	2	4679290
S-3NGLN	BB	0.119475	26313498	7976759	CC	rs2619186	2	4679377
S-4CLVL	AA	6.50274	44985273	17695864	GG	rs10519641	2	4688709
S-4BMPI	BB	0.0	36148016	19925941	AA	rs17019595	2	4704141
S-3EOCJ	AA	417.373	2783907	13526732	CC	rs699550	2	4705342
S-4NCOW	AA	0.0	11635713	14623114	CC	rs699551	2	4711400
S-4JWQY	AA	2.22045e-10	15389648	61522614	AA	rs826013	2	4712182
S-4ALBR	AA	0.0	10355658	35359048	AA	rs747888	2	4717089
S-3PHVX	AA	0.0	1209.4	18278152	GG	rs11123571	2	4717515
S-4ANNW	BB	0.000954001	3893911	13272039	GG	rs13400975	2	4718556
S-4SKZI	BB	0.0	24473277	22706304	CC	rs285537	2	4720647
S-3VNCT	BB	0.0	59564215	37044778	CC	rs10208517	2	4724464
S-3TEBD	BB	0.0	51824097	24155906	AA	rs285545	2	4726231
S-3FPMQ	AA	0.0	15306443	23524748	GG	rs17019644	2	4726566
S-3OKSK	BB	0.737034	7731542	20253582	TT	rs4849968	2	4730927
S-3ODWL	BB	2.34257e-06	10874437	2344663	AA	rs10176368	2	4730954
S-3JAXM	AA	0.0	12314404	21842877	CC	rs17019650	2	4731202
S-3QXVG	AA	0.00425439	10981211	21842958	CC	rs17019651	2	4731239
S-3LIOQ	BB	0.0	362339	2104772	GG	rs13017479	2	4731261
S-4JLXV	AA	0.386443	2846981	9146375	CC	rs17019686	2	4742448
S-3LIHH	AA	0.00977212	2093683	7797246	CC	rs10175944	2	4754493
S-3KMUK	BB	6.76547	14527968	26195112	CC	rs10164857	2	4755822
S-4RQRC	AA	0.0	30188865	10487452	AA	rs17567293	2	4758795
S-3QVYL	BB	0.000178435	19303624	7978986	CC	rs12467221	2	4760637
S-4SJSY	BB	4.59854e-07	66151227	1368907	AA	rs11695408	2	4767895
S-3JICH	AA	0.0	13290736	17315608	CC	rs1838770	2	4770187
S-3UIHN	AA	1464.81	15164016	9200269	CC	rs987689	2	4773653
S-4ETUE	AA	0.0	18199812	20192775	CC	rs55659156	2	4788476
S-4FBOZ	AA	0.0	28416445	64371533	AA	rs13389044	2	4789141
S-3VQEZ	BB	1.9984e-08	5576972	17116519	AA	rs6735798	2	4789804
S-3KIHY	BB	5.26755	18316434	31030723	TT	rs4561675	2	4796473
S-4HLAM	BB	0.0	19540465	23177727	GG	rs45545037	2	4798859
S-3BTJH	AA	6.17884e-05	20154846	7867969	CC	rs13387924	2	4802902
S-4DKWM	AA	7.59393e-06	2060984	47743152	CC	rs2015335	2	4806258
S-4DJMQ	BB	0.0	25419467	13333766	AA	rs17019777	2	4807209
S-4GTTB	BB	0.459092	9729962	1654733	TT	rs825939	2	4807737
S-4MFBP	AA	0.0	18886249	37143646	GG	rs825938	2	4807937
S-3JKJL	AA	0.0	22965093	19250204	CC	rs825937	2	4808027
S-4LAVY	NoCall	0.19484599	2610.63	1766245		rs80031576	2	4808059
S-3ULLL	AA	0.0	14718523	39205414	AA	rs825936	2	4808148
S-3ZLKC	AA	0.00975243	34000361	14139642	TT	rs6719481	2	4809439
S-3GHIJ	BB	0.0	20412888	76527094	TT	rs2592087	2	4810329
S-3HXDP	AA	4.88498e-08	84858685	21022968	CC	rs17568232	2	4811427
S-3IOYZ	NoCall	0.2703512	6722979	5248693		rs1446135	2	4822515
S-3PSPW	AA	8.60305	28509656	1571074	TT	rs13386451	2	4822680
S-3EHYS	AA	0.268462	13355607	4280591	GG	rs1446137	2	4822972
S-4GQRK	BB	0.0	6049103	22508953	TT	rs9646941	2	4823625
S-4HCYX	AA	0.0	10043655	24454637	AA	rs1470475	2	4824073
S-3KVRF	AA	0.0	37774834	15058096	AA	rs1446139	2	4829086
S-3MTKM	BB	0.0	7624822	22372134	AA	rs1439817	2	4830777
S-3TOXP	BB	11.1809	2842217	9352567	GG	rs4971490	2	4831598
S-3TBJQ	BB	0.0	23940459	13488154	CC	rs4971491	2	4831814
S-3FQJE	AA	0.0	14183187	30502032	AA	rs13400423	2	4832455
S-4QSSS	NoCall	0.47350073	91411194	10282634		rs1446146	2	4833574
S-3SKIN	BB	0.010495782	50574298	7945884	AA	rs1596836	2	4837049
S-4FQWR	AA	4.44089e-10	9384797	5652976	TT	rs13418407	2	4837230
S-3JQGB	BB	0.0	42528317	19479421	GG	rs35892377	2	4837605
S-3BOJG	BB	0.0	6516459	37064033	CC	rs12617403	2	4837935
S-3INCE	BB	1012.13	10410026	2252.82	CC	rs13409744	2	4839200
S-4CRPY	BB	0.0	18706093	101248987	AA	rs1898972	2	4841247
S-3OVKZ	BB	1.87295e-05	4090132	19997386	CC	rs12620722	2	4847117
S-3APGP	NoCall	0.10466583	15089719	6884546		rs11692765	2	4848352
S-4REPN	AA	0.0	10002007	28497733	AA	rs2315292	2	4848531
S-4TKKE	BB	0.0	61430084	19676344	AA	rs1439818	2	4853967
S-3EBCA	BB	0.002323263	7477003	11051101	AA	rs10172540	2	4854642
S-3JLMZ	AA	0.0	15268378	29925583	CC	rs10207742	2	4854893
S-3HUIX	AA	2385.64	18336212	10651901	AA	rs17582650	2	4855471
S-4GRBI	NoCall	0.23291792	15471019	13208292		rs1975386	2	4855697
S-3DUEU	BB	0.0	24167924	2208894	CC	rs6419561	2	4855942
S-3ABJY	AA	0.000168654	11041688	44569272	CC	rs4308133	2	4857189
S-4EOLI	AA	1.80522e-06	8879659	4104678	AA	rs6542630	2	4857342
S-4CHTB	BB	2.29647	22751338	5383326	GG	rs6542631	2	4857377
S-3KYOT	AA	0.0072257896	16376282	15534358	AA	rs7565840	2	4858789
S-4GNMR	BB	181.452	6310591	15047445	CC	rs13028205	2	4863010
S-4LUXR	AA	11.7461	30052598	10251929	AA	rs10864997	2	4863214
S-4SEGP	AA	9.81881e-07	6994621	14225412	AA	rs17019997	2	4863407
S-3XKYO	AA	0.0	3329636	7820543	TT	rs7569982	2	4869564
S-4TNAE	AA	0.0142998	3032174	6713271	CC	rs57527611	2	4869962
S-3KSYD	AA	0.0	30432969	550131	AA	rs7571172	2	4870850
S-3VJSY	AA	0.0	19419692	31620114	GG	rs10495510	2	4875244
S-3XCTH	AA	0.0	27124717	4176512	GG	rs6750212	2	4875297
S-3ERLT	BB	0.0	4723881	17903547	GG	rs6753305	2	4875435
S-3HSCJ	AA	0.0	10356312	2981647	TT	rs1371473	2	4878144
S-4KDPT	AA	0.0	20412118	57111975	AA	rs6752820	2	4878787
S-3IUDQ	BB	0.0	32066147	12418868	TT	rs1837447	2	4882104
S-3DSDF	BB	5.10236e-06	28296625	11124475	CC	rs1821990	2	4882122
S-3PNQT	AA	0.0	24146387	5540479	AA	rs1347971	2	4882658
S-4CLOV	BB	0.0022308	61637024	16068602	GG	rs62120868	2	4887280
S-3LMDE	AA	0.0	21688665	7963161	CC	rs17020090	2	4888210
S-3DRTJ	NoCall	0.14443769	9633572	18609456		rs6542636	2	4892743
S-3FCEH	BB	3.81917e-07	6850182	2083042	AA	rs17020102	2	4894001
S-3SZTC	BB	0.0	34668842	25566128	TT	rs10173216	2	4899656
S-4RBSV	BB	0.0	2606069	10918529	TT	rs1371478	2	4901589
S-4LOEI	BB	6.71285e-05	38419122	18590757	GG	rs11687919	2	4903678
S-3VDWF	BB	0.0	14498122	12026783	TT	rs4606942	2	4905694
S-3LJLK	AA	2.22045e-10	11251794	49709808	TT	rs17020172	2	4907067
S-3FHIV	AA	1.58705	8942982	26577713	CC	rs7419999	2	4907126
S-3EMBM	AA	136.504	10351537	456662	CC	rs10182338	2	4907150
S-4KXXZ	AA	0.0	14837158	21974808	GG	rs12623386	2	4907747
S-3MGUX	BB	0.0	29173596	11744508	TT	rs12621028	2	4907806
S-3GSGO	BB	0.0031870392	8605782	12149489	CC	rs6714608	2	4908223
S-4BEGM	AA	2.43139e-06	11571858	2575128	GG	rs6745523	2	4908703
S-3DYWT	NoCall	0.1495937	16243165	5665511		rs10164527	2	4909063
S-4BRWQ	AB	67.417	1652518	10074622	CT	rs1371477	2	4909920
S-3CRQK	AA	0.0	81141187	17705193	CC	rs11123589	2	4913966
S-3LDYR	BB	0.0	3057091	14159896	TT	rs60000838	2	4915272
S-4PDMG	AA	0.0368145	31539285	12293665	GG	rs4268937	2	4916604
S-3NMUW	AA	22.4706	15230308	44154752	GG	rs10495513	2	4916939
S-3YUTG	AB	177.977	17166555	10311099	AG	rs1439829	2	4917761
S-3RJPX	BB	0.0	17437393	13844374	GG	rs57317793	2	4923964
S-3BIGE	BB	0.0	39209702	24363152	TT	rs7602114	2	4924044
S-4LFTC	AA	739.656	20699683	8955856	CC	rs10203863	2	4924222
S-4JDBB	BB	1.9984e-08	9395166	24123486	AA	rs41520250	2	4925557
S-4IQGX	BB	0.0	8171916	25958433	TT	rs10177436	2	4925630
S-3EVRV	BB	0.0	68437286	17029839	TT	rs10180531	2	4926443
S-4HXWP	BB	2.22045e-10	5497253	22840051	GG	rs11685331	2	4926939
S-4FXSF	AA	459.095	12986594	46799716	CC	rs13028250	2	4928006
S-3DYHE	AA	0.0	25656748	4511545	GG	rs1371485	2	4929220
S-3LBQN	AA	1.15752e-05	41014813	19816377	AA	rs1371479	2	4933355
S-3LSMV	BB	0.0	42326688	18398402	GG	rs10194535	2	4933540
S-3YLIH	AA	0.000559657	7602306	23148828	AA	rs57014213	2	4934384
S-4JSRG	AA	0.000540941	100933344	31833466	AA	rs75166973	2	4940841
S-4DUKD	BB	0.0	42605615	18494705	CC	rs1345000	2	4948472
S-3CYML	BB	0.0	41891284	2135075	CC	rs1344999	2	4948693
S-3DOVT	NoCall	0.07250832	19890433	10208349		rs7586682	2	4949619
S-3XFUG	AB	0.0028864956	3422397	13702534	CT	rs6542649	2	4949915
S-4IQKS	BB	1.33227e-08	6116227	27386665	GG	rs7603132	2	4951548
S-3LXVT	BB	0.022296196	16441412	21063193	TT	rs4533477	2	4951900
S-3IPEQ	NoCall	0.050768413	18278644	10221415		rs13393948	2	4952545
S-4BJZH	AA	0.0	49335132	20558853	AA	rs6746310	2	4952797
S-4LAUZ	BB	8.88178e-10	34063303	11922367	GG	rs17586945	2	4956957
S-3NAUZ	AA	0.0	15383759	26092548	GG	rs4144195	2	4957189
S-4EDOX	BB	0.0	14341855	32834744	GG	rs934989	2	4957344
S-3VXUG	BB	0.0	15644301	8739009	AA	rs7605951	2	4970353
S-4DTQM	BB	1.55209e-06	5481168	15466141	TT	rs11685474	2	4970707
S-4FSVS	BB	0.0	21645277	17142548	TT	rs13034834	2	4973731
S-4PXOL	AA	0.0	36482063	52752765	GG	rs12711964	2	4973754
S-3EKSW	BB	0.005774843	3221267	85589734	CC	rs13016249	2	4973779
S-3MEEI	AB	0.02338029	6952695	10154342	CG	rs12464169	2	4974948
S-3TPRG	AA	0.0	24210906	58348267	CC	rs6422705	2	4975953
S-3WLBF	BB	9.97935e-06	7862708	18809963	TT	rs7591716	2	4976727
S-3FGQW	BB	0.0	29641943	32073508	GG	rs13421253	2	4977701
S-4AWUY	BB	0.0	79731665	26686643	TT	rs2315628	2	4986938
S-4HCKP	AA	0.0	31375984	26176157	GG	rs2315629	2	4986983
S-3GSMP	BB	0.0	23157434	17441029	TT	rs7601290	2	4987805
S-3CKYF	BB	0.00097859	2147113	5526195	TT	rs6749621	2	4988246
S-4OUEC	AA	1802.83	7638468	5295468	AA	rs41514845	2	4995033
S-4NIFY	BB	0.0	33315042	17130278	TT	rs6734828	2	4997180
S-4HOEN	AA	0.059736	11461139	38705905	GG	rs6719039	2	4997283
S-3UGNM	BB	557.267	12916724	2440.42	GG	rs11687286	2	5003323
S-4KCVZ	NoCall	0.075888634	20682876	2520604		rs116033286	2	5166813
S-3JXAU	AA	3.68243e-05	708.7	30022568	AA	rs8179662	2	5173808
S-3BLNR	AB	0.004958103	95972705	7841935	AG	rs4669101	2	5175089
S-3DPAB	BB	0.0	2317878	14791234	CC	rs11692942	2	5176287
S-3YHPT	BB	0.0	32047583	16845715	CC	rs72631540	2	5176775
S-3HNSF	AA	0.00227109	17014061	37850812	CC	rs75075215	2	5177627
S-3UIKH	BB	7.78789	62668604	20573772	GG	rs58765068	2	5178235
S-4EIDC	BB	2.88236e-06	73235284	20464886	GG	rs60938490	2	5178417
S-4LIJD	AA	95.7391	8707026	5370326	AA	rs10184695	2	5180567
S-4DWAE	AA	0.0	23528586	20204256	GG	rs4552162	2	5181373
S-3IJEP	BB	0.0	26563553	14811268	CC	rs4669203	2	5197986
S-3GIWS	AA	2.35367e-07	14107386	5427312	TT	rs4413134	2	5201622
S-3KFUO	BB	5.36016e-07	6123924	19340931	AA	rs13026271	2	5202295
S-3PGUK	BB	0.0	4765143	15187177	CC	rs12466042	2	5205484
S-4QZMA	AA	18.768	4850116	19143091	CC	rs4669346	2	5212330
S-3SOOE	BB	0.0	3521349	34765005	GG	rs6431969	2	5212759
S-3DWOM	AA	1.9984e-08	9923993	41500714	TT	rs16863301	2	5216429
S-4PZQU	BB	0.0	5265863	19652842	CC	rs6749133	2	5217992
S-3CCIN	AA	0.000548621	87375494	29159497	TT	rs6761453	2	5218325
S-3MBFK	AA	0.0	92647156	23618654	CC	rs12997987	2	5222191
S-3CFMC	AA	0.273324	796071	3666967	AA	rs6432045	2	5222222
S-3TDSH	AA	0.0	8416552	17088867	TT	rs984153	2	5222727
S-4DREG	AA	0.0	25555176	40700397	TT	rs1319611	2	5222800
S-3FMZR	BB	0.019524591	20620679	33513208	GG	rs4669585	2	5227674
S-3PWCV	BB	0.000745971	4793607	25364578	GG	rs62110502	2	5231980
S-3KUNK	AA	5.0535e-06	13261038	50822803	CC	rs6727417	2	5232079
S-4ASGS	BB	0.0	7435704	2399622	TT	rs10169484	2	5232256
S-3JRBH	AA	0.000243268	12004187	34587988	AA	rs10184799	2	5234887
S-4EABG	AA	0.000193723	6685728	44855307	AA	rs10185234	2	5235353
S-4HXYR	AB	0.03622917	6164437	31295874	AG	rs73147941	2	5235769
S-3JGUL	NoCall	0.46824342	83073206	79656836		rs72610704	2	5248885
S-3TKNH	AA	3.86358e-07	13688425	2669078	GG	rs6732278	2	5256677
S-3RQRU	AA	0.0	13108976	32571494	TT	rs1869410	2	5257356
S-3MJAO	BB	0.0	41346518	20498845	TT	rs73910724	2	5257832
S-3EMSY	BB	3.78041	5612551	10877028	TT	rs4300802	2	5257891
S-3MPSM	BB	0.0	41563544	16329481	AA	rs10929906	2	5258167
S-4JVNW	BB	2.22045e-10	39965933	11561818	TT	rs1377635	2	5261555
S-4HALZ	AA	4.44089e-10	9231238	27004996	TT	rs11679088	2	5264121
S-3JEIK	BB	0.0	34453003	8194826	TT	rs1377634	2	5264673
S-4FBRI	AA	0.000180995	14944935	33850565	CC	rs7572452	2	5266006
S-3BDXT	BB	0.0	42337656	14865779	GG	rs16863392	2	5266750
S-3BOQL	BB	0.0	3575164	1843773	AA	rs17330726	2	5266939
S-4AXZT	AA	2.28306	12716934	71054565	TT	rs4670034	2	5271928
S-3IRQV	AA	0.0	1719256	23382428	TT	rs17265240	2	5276235
S-4DMGB	AA	1.52041e-05	2212856	51778827	CC	rs7580100	2	5280427
S-3UBBH	BB	0.0	4417741	16086531	TT	rs4668490	2	5291136
S-4KCEV	NoCall	0.18991755	18604336	30771772		rs1453761	2	5292298
S-4EQRZ	AA	0.000284073	11984825	455473	CC	rs16863421	2	5292652
S-4CIII	AB	0.018512256	9329204	7407338	GC	rs16863424	2	5293199
S-3ABRK	AA	0.0069850576	18567451	10583552	CC	rs6740049	2	5293622
S-3WXMO	AA	0.0	8083607	15486195	AA	rs16863437	2	5295889
S-4PUCD	AA	0.0	18619584	42265793	TT	rs11696066	2	5295956
S-3ECZF	NoCall	0.083677016	13816044	17146328		rs13421030	2	5304015
S-3TBNY	BB	0.0	1403129	5561103	TT	rs78667531	2	5310751
S-4HBAA	BB	7.11853e-06	24665733	11894208	GG	rs6742459	2	5322062
S-3LZJL	BB	0.0	54993427	19713533	GG	rs41398048	2	5326353
S-3BAEJ	BB	2.22045e-10	40393643	93811694	TT	rs7609160	2	5326832
S-3ILZF	BB	61.8833	22801163	54077234	CC	rs35908799	2	5330188
S-3PZNN	BB	0.039142	6076665	11938344	GG	rs10194600	2	5336481
S-3WZNF	BB	1.34115e-06	27402664	14432301	GG	rs6718709	2	5340502
S-3LNFH	BB	0.0	20406487	15488939	GG	rs9287678	2	5340675
S-4JTUT	BB	0.043253165	4942676	1540089	GG	rs6730789	2	5344761
S-3CEWF	AA	0.0049794535	1045979	6318783	AA	rs10210050	2	5344984
S-4TCKC	BB	0.790693	41256906	957589	TT	rs41325248	2	5346421
S-4CCYY	AA	0.0	11795925	15155078	CC	rs1126038	2	5346449
S-4HMTS	BB	0.0	324589	24474763	GG	rs73149657	2	5348739
S-4MMFM	BB	0.0	2212285	11264662	TT	rs11890823	2	5358232
S-3YZVN	BB	5.74653	532.66	15208445	CC	rs73149672	2	5359470
S-3SECH	AA	0.0	13427894	3079347	GG	rs10181393	2	5361397
S-3HRBN	AA	0.0	2166.8	4743812	CC	rs12624179	2	5366473
S-3ZXIJ	AA	6.66134e-10	25948306	10886635	GG	rs11893671	2	5373002
S-4IOMT	BB	1.55431e-08	56786597	2093935	AA	rs17333600	2	5377640
S-4JOHA	BB	0.0	27747305	13426979	TT	rs10202843	2	5378035
S-3RMWX	BB	0.0411376	32349564	9650184	TT	rs1318818	2	5389662
S-4HATQ	BB	0.889914	27105502	7998446	CC	rs11680062	2	5389893
S-3DYOU	AA	0.0	95195575	29294684	AA	rs16863472	2	5389987
S-4JPUD	BB	3.47875	7514862	1731035	CC	rs62109368	2	5390055
S-4NSBR	BB	544.636	14204359	2752467	GG	rs1453768	2	5390932
S-3ZVAE	BB	5.10703e-09	6971593	28460437	CC	rs1453766	2	5391814
S-3GJEY	AA	14.8492	2246671	68481195	GG	rs10167747	2	5392028
S-4DTIL	BB	0.0147203	5451501	19069216	AA	rs1453765	2	5392211
S-3IGNM	BB	0.0	19573761	12775393	AA	rs6758581	2	5392247
S-3LBJB	AA	0.00236278	10503641	27935315	CC	rs4669167	2	5393330
S-4ROQO	BB	0.0	21246565	12808472	GG	rs16863479	2	5394168
S-4BEAL	BB	0.0	52757605	2574739	GG	rs1020618	2	5406010
S-4CBDZ	BB	0.0	21747627	9545122	GG	rs13398140	2	5406196
S-3KEOZ	BB	0.217232	5616587	13683965	TT	rs16863493	2	5410613
S-4QNYO	AA	0.0	18738728	1715323	GG	rs4669197	2	5411050
S-4IFPT	BB	0.0	5794175	17253455	AA	rs10210246	2	5411484
S-4PYCZ	BB	124.381	13337234	2595891	GG	rs4669198	2	5411779
S-3EPVS	AA	1.11022e-09	20321818	4147108	CC	rs13385805	2	5413937
S-4PGXT	AA	2.22045e-10	11078326	22854817	TT	rs12991806	2	5419161
S-4ARIF	AA	0.0	8609758	33593732	GG	rs10929491	2	5425988
S-3ZEAE	AA	1.55831e-06	11653335	33406915	CC	rs4233855	2	5430189
S-4IOOX	BB	1.14314	8832341	14966727	CC	rs6750144	2	5434407
S-3YDJI	AA	8.23785e-08	14478038	22009335	CC	rs13010129	2	5436975
S-4BBIG	BB	22.6984	19162983	49628867	CC	rs4233856	2	5437433
S-4HZVB	AA	0.0	29021729	10218059	AA	rs13004938	2	5437543
S-4KBBE	AA	0.0	23605793	28764682	CC	rs6709704	2	5438950
S-3YQPK	AA	2.44627e-05	22308127	41156308	GG	rs4669209	2	5439411
S-3JGNR	BB	0.0010951371	9424832	17405923	CC	rs7579278	2	5440982
S-4IAQH	BB	0.0	410.66	17711396	CC	rs10929502	2	5442510
S-4AKHP	BB	0.0	19966333	8953276	TT	rs16863595	2	5443734
S-4POYZ	AA	0.0011870044	12714912	8786961	GG	rs6431895	2	5444440
S-3SPKE	BB	11.271	60847235	13467242	AA	rs16863605	2	5449634
S-4PCYP	BB	0.0	4589674	20198295	TT	rs16863613	2	5451051
S-4OMOF	BB	1.01896e-05	5913127	1306222	GG	rs73138493	2	5453091
S-3DVOI	AA	1.11022e-09	12354833	5411737	AA	rs1404253	2	5455479
S-3TWLF	BB	0.0	34515387	18773701	TT	rs11686684	2	5455560
S-3ZYEY	BB	0.000559641	568401	12389725	TT	rs6752772	2	5456009
S-4TLYW	BB	0.0	2744729	86396356	TT	rs41352044	2	5460458
S-4DEXP	AA	0.0	12379153	19714507	CC	rs6431908	2	5460490
S-4TIKU	AA	0.0	13717242	25573186	GG	rs10190732	2	5464761
S-3UYQZ	BB	0.00660351	9407174	2082436	TT	rs11900728	2	5464904
S-3ULNK	NoCall	0.48214465	20051406	2644.21		rs9287696	2	5465154
S-4HRAR	AA	34.4879	15107998	6104625	GG	rs1524493	2	5481724
S-3ZUBY	BB	0.0016476511	13697544	18943994	TT	rs1524494	2	5481814
S-3XMND	AA	4.04565e-06	2698436	37517148	GG	rs4233857	2	5486210
S-4BFLH	BB	0.0	20489226	21111472	GG	rs11903043	2	5490556
S-3KSUY	BB	0.0	14806883	18496035	TT	rs940514	2	5492792
S-4JXZW	AB	4940.82	18093799	12508177	CT	rs35038821	2	5493835
S-4QCIT	AA	0.0	1528617	23584595	TT	rs955146	2	5494048
S-3KFYO	BB	0.0	22000186	27161265	GG	rs940515	2	5494291
S-3NZQY	BB	3502.38	17755763	26550923	AA	rs940516	2	5494701
S-3HDFI	BB	0.0	45978162	24459543	GG	rs7556947	2	5502314
S-4BWGU	AA	0.0	14931487	78810156	TT	rs700952	2	5510754
S-3ADJV	BB	3.82609	72561316	1211782	CC	rs16863669	2	5511339
S-4ISHC	BB	0.000365222	4509066	83264825	TT	rs17356557	2	5512416
S-4PHTR	AA	567.562	14156366	10886848	GG	rs809370	2	5516784
S-3AWMK	AA	0.000233518	2472778	8797932	GG	rs6720039	2	5517283
S-3DTQB	AA	3.10862e-08	26750974	3302559	GG	rs10207524	2	5520380
S-3KOLU	BB	536.431	6113706	17064126	GG	rs10210998	2	5521627
S-4EAYN	AA	14.1299	2606219	68620074	GG	rs792099	2	5528414
S-3KABF	AA	0.0577379	6616722	36260742	AA	rs73139784	2	5528755
S-4QWDL	AA	0.0	35394478	5513663	CC	rs792100	2	5529004
S-3UBIY	BB	0.0	37045535	13206891	AA	rs12466138	2	5529462
S-4RLGL	BB	0.0	7351369	37023887	GG	rs792104	2	5531405
S-3IWSD	BB	0.00262234	12617271	58245966	TT	rs792105	2	5531456
S-3DSAU	BB	0.0	42678867	14471687	AA	rs792106	2	5531532
S-3LHCU	AA	0.0	2535513	3021798	CC	rs792108	2	5532793
S-3UUHG	BB	0.0	57821924	34143376	CC	rs792111	2	5535233
S-4HDUW	AA	40.3504	4704638	19834145	GG	rs13407604	2	5539101
S-4QWFQ	BB	0.000102487	95618036	2788423	GG	rs792048	2	5542127
S-3LOBF	AA	0.0	12431869	34370193	TT	rs792047	2	5543436
S-3CVTM	AA	0.553206	4652309	1519691	AA	rs10495518	2	5546358
S-3MLPQ	AA	2.88187	18429822	9500645	CC	rs1659014	2	5547463
S-4NHCK	BB	1.35902e-05	26028317	6051566	AA	rs7593418	2	5549001
S-3KVWV	AA	6.50591e-08	19121902	41339917	CC	rs10176682	2	5552777
S-4DOPC	NoCall	0.08092602	15898385	9232652		rs10184974	2	5560128
S-3ULLO	BB	6.84851	20238273	2997466	TT	rs1524484	2	5564838
S-3ODXB	BB	0.0	2814824	19289193	GG	rs10495519	2	5573939
S-3PNFG	BB	8.58465	8840791	22934812	CC	rs11689213	2	5573979
S-3LXGG	AA	0.0	14424678	17627386	TT	rs792087	2	5576619
S-4PECE	BB	0.0	27417157	17026722	TT	rs792083	2	5579202
S-3GNRI	BB	2.59792e-07	10563613	32597397	GG	rs2462394	2	5579420
S-3HUCH	BB	9.99267e-06	4053133	19402119	CC	rs792081	2	5580434
S-3XTSJ	AA	0.275726	13186979	59177844	CC	rs1659002	2	5582253
S-3NGPN	BB	0.0	19556625	78140656	TT	rs10495520	2	5586877
S-4HKLE	BB	0.0	90672205	37183318	CC	rs13407186	2	5601442
S-3CLQQ	AA	1.77636e-08	18298439	6795305	TT	rs17293732	2	5602284
S-3ZTJV	NoCall	0.44123688	27061113	11058844		rs10929583	2	5610080
S-3PNYI	BB	0.0074868165	12958256	18077814	AA	rs10194520	2	5611779
S-3GSFF	AA	0.0	13105109	18942299	CC	rs13387612	2	5615324
S-3XWLU	NoCall	0.22102635	13325002	25875452		rs57398337	2	5632228
S-3LAED	BB	3.9968e-09	2635843	80743396	CC	rs16863831	2	5633972
S-3CGRO	NoCall	0.12390969	24947192	12923478		rs17360555	2	5634436
S-4HYHJ	AA	0.0	12790753	15127072	CC	rs1837243	2	5637589
S-4RPFF	AA	6631.5	18276598	101993787	CC	rs4613246	2	5645041
S-3DNXO	BB	2.8777e-07	17801112	1024907	TT	rs57953423	2	5646415
S-3LVXY	BB	0.0	46687158	14602273	TT	rs6748866	2	5651335
S-4RNYM	BB	4111.75	97385455	23463765	GG	rs75644083	2	5654616
S-3HHTM	AA	2.80898	6465167	14271106	GG	rs13030445	2	5659334
S-4OVNE	AB	0.0111885965	29225957	16505195	AG	rs34440296	2	5662656
S-3DNWX	BB	2.22045e-10	9486985	33150166	GG	rs6718785	2	5669192
S-3PWJO	AA	0.0	2232972	45690033	TT	rs41439744	2	5669317
S-3YXCZ	AA	0.0	18412578	32830127	CC	rs33956547	2	5671184
S-4DMIL	AB	0.020066116	30707075	24772285	TC	rs17361597	2	5679015
S-3LXQK	AA	296.587	84365814	37164667	CC	rs12612570	2	5685587
S-4BGKD	AA	8.6775e-07	1509.98	6448653	CC	rs10929647	2	5688365
S-4NQNK	BB	0.0	2783616	81901465	TT	rs2882274	2	5688981
S-4FWAF	BB	4.62014	4952366	15039584	GG	rs17296043	2	5689126
S-4QAGE	AA	0.00488038	12932336	43680365	CC	rs13432623	2	5689218
S-4GWHA	AA	0.0	72726166	24745506	TT	rs13390174	2	5689457
S-4JLGC	AA	0.0	1820787	49270065	TT	rs2882275	2	5689487
S-4EWGI	AA	270.889	6223201	35224115	AA	rs7590320	2	5694114
S-3LVOZ	BB	0.0	4158903	13449784	CC	rs11676387	2	5696675
S-3BMRK	BB	0.0	36593988	16163704	AA	rs13036193	2	5700470
S-3XLXA	BB	0.0	32759845	11362235	AA	rs13399302	2	5702090
S-3JBXA	AA	3.20978	14653066	6750264	TT	rs10929660	2	5702577
S-3VIOD	BB	0.0	55277026	16652457	TT	rs10929666	2	5706067
S-3XRNM	BB	0.0	68440106	2372295	GG	rs17362641	2	5709931
S-4OVTK	AA	0.0	8752817	15426991	TT	rs16863960	2	5714949
S-4DLST	BB	2.22045e-10	8545005	23455251	TT	rs17297073	2	5715190
S-3FZJG	AA	0.312491	18767766	1148376	AA	rs35661947	2	5716082
S-3AYRB	BB	0.0	23971043	17165004	GG	rs2196568	2	5722005
S-3GIAR	AA	0.0	61030145	20562895	TT	rs17363620	2	5734639
S-3ZCQB	AA	0.0419038	10601149	46529977	CC	rs17363647	2	5735727
S-4PUAX	AA	0.159226	17445442	79422614	GG	rs6754576	2	5736507
S-3KVEO	BB	0.0473026	5753885	13386788	GG	rs6755332	2	5737113
S-4MRHJ	AA	0.0	8250485	20636266	TT	rs13019074	2	5737785
S-3BKZB	AA	0.00672916	73798566	20661589	CC	rs13430017	2	5743311
S-3SGFC	BB	24.0076	43295895	10449678	GG	rs11693312	2	5745057
S-3ANVT	BB	3968.4	59273596	7695479	TT	rs6761918	2	5753137
S-4PMUZ	AA	2013.34	23433176	16590992	AA	rs16864005	2	5755801
S-4IERI	AA	4.85644	10439708	55576025	AA	rs13392905	2	5756371
S-4RWBA	BB	0.0	28103906	21351465	TT	rs6432151	2	5760116
S-3BQZL	AA	1.108e-06	98659564	22866216	CC	rs6710579	2	5762278
S-4AHPJ	AA	0.0	19280574	3160651	GG	rs34177277	2	5763118
S-4JXHG	BB	0.0	3360738	16906011	CC	rs10195195	2	5773869
S-3NFAF	BB	0.0	5130994	23521865	GG	rs79427475	2	5787454
S-3PJKX	BB	0.0	35497922	1462812	AA	rs16864022	2	5795413
S-3XNHC	BB	0.0	29147885	15572955	CC	rs16864024	2	5797444
S-4JYHN	AA	0.0497428	17684968	5834305	GG	rs16864031	2	5798108
S-4BGZT	BB	0.0	32443304	14368163	GG	rs16864032	2	5798242
S-4TLTM	AA	1.10156e-05	6841066	18811812	GG	rs4128890	2	5801257
S-3LNOP	BB	6.66134e-10	6020022	17656195	TT	rs11687356	2	5801717
S-4KBSB	AA	1119.12	12961755	8159803	GG	rs4433972	2	5804497
S-3XWZH	AA	0.0	11933096	36071176	TT	rs4614905	2	5804512
S-3EQDQ	BB	0.0	45243787	17775309	GG	rs10929738	2	5805352
S-3NFZI	BB	0.0	75454425	32277883	GG	rs7563508	2	5810433
S-4HISJ	BB	3.06422e-07	22648685	8854519	GG	rs59194487	2	5810641
S-3NPEX	AA	0.0	20479786	54253925	GG	rs13408568	2	5810743
S-4OBZV	AA	0.0	2995604	42855582	CC	rs10201031	2	5811192
S-3PHSL	BB	0.0298404	11819349	19464285	GG	rs11901885	2	5815290
S-3YFDL	BB	0.0	48051428	20827942	CC	rs4321341	2	5816918
S-4GKEP	AA	0.0	17181498	19025714	AA	rs6740458	2	5818713
S-3HRWU	AA	0.0	22401917	67008746	GG	rs12621309	2	5819288
S-4MHXW	BB	0.0	11945293	35916326	CC	rs10929756	2	5819517
S-3SEHF	AA	2.35367e-07	14562722	24618024	CC	rs16864048	2	5819725
S-3SUCS	AA	0.0101587	10989015	33244815	CC	rs6742994	2	5820884
S-4MGXU	BB	0.0	24403534	25858396	GG	rs13428748	2	5821367
S-4OJJY	BB	2.74875	11950586	24503389	GG	rs4547512	2	5821748
S-3YJAO	AA	0.0	38244675	11733422	TT	rs6432221	2	5828702
S-3QPHM	AA	0.0	15274033	2594736	GG	rs12052773	2	5829114
S-3HVUD	AA	0.00317492	22655212	10869137	AA	rs4371338	2	5838030
S-3UOFO	BB	101.122	34522202	9350013	AA	rs6752739	2	5851949
S-4MLJD	NoCall	0.23866284	20219895	25174172		rs10495522	2	5853260
S-4AFMO	BB	0.0	28394138	17216123	GG	rs16864061	2	5857715
S-3HZHR	AA	6.35048e-08	21402737	8073534	AA	rs16864064	2	5858442
S-4IKDB	BB	0.0	12215942	37741304	AA	rs16864067	2	5860331
S-3YAAX	AA	0.0	35798909	8402058	AA	rs1864263	2	5860402
S-3OWKD	BB	0.0	30046835	12416028	AA	rs17362910	2	5863049
S-3ZCEP	NoCall	0.08924032	16121371	19138982		rs891255	2	5864849
S-3DXPF	AA	0.0022427016	22574304	12136166	TT	rs10929778	2	5865947
S-3IKNR	AA	0.0	16192644	3064382	CC	rs73914243	2	5865999
S-3XWTK	AA	36.9975	28371475	11385913	GG	rs2722572	2	5869348
S-3CHCW	AA	0.0022065393	29749946	20040903	CC	rs2564043	2	5869582
S-3ATJV	BB	2411.8	9091936	13360576	CC	rs2564044	2	5869689
S-3NVPF	AA	0.0	2053742	4699287	AA	rs2564045	2	5869890
S-3DKAU	AA	0.0	13797079	29096887	TT	rs2564046	2	5870026
S-4LRRK	AA	0.013660597	3355252	17931805	CC	rs2564047	2	5870141
S-3MLKE	AA	245.58	20306459	10259939	TT	rs16864081	2	5870941
S-3IINS	BB	0.0	2484109	1937793	GG	rs2722569	2	5871954
S-3YSKI	BB	1.87428e-05	31106775	101268976	GG	rs7604344	2	5877658
S-3EDXD	BB	0.00253889	76858514	2037.22	TT	rs2564052	2	5882178
S-3IGBX	AA	0.0	34008462	3320365	CC	rs1366733	2	5890171
S-3GBPD	AA	0.0	20217394	28359323	GG	rs13391560	2	5891097
S-4HITL	AA	0.0	13117144	19756403	CC	rs2564061	2	5891355
S-4HFIF	BB	0.0	4157784	18126504	AA	rs12617402	2	5895032
S-4JDMF	BB	0.0302749	5894824	12180928	AA	rs16864137	2	5897680
S-3UAZO	AA	3990.74	31589963	17234961	TT	rs16864143	2	5898727
S-4GQLW	AA	0.0	11301075	20455614	GG	rs2722596	2	5901926
S-3ZSMB	BB	5.32907e-08	4374742	16491179	GG	rs1560243	2	5903185
S-3SQRT	BB	0.00306608	80050586	17147101	AA	rs1560246	2	5908151
S-3YZLS	AA	0.0	16326354	2570842	TT	rs16864175	2	5911386
S-4GQTG	BB	0.0	393.22	26810288	CC	rs2163030	2	5911572
S-3JFWC	BB	0.0	38043176	36647722	CC	rs16864179	2	5912489
S-4ISLF	AA	0.0	2747951	7286728	AA	rs2564068	2	5912702
S-4BZMB	BB	0.0	27667328	10069189	TT	rs1429222	2	5920702
S-4ACAP	AA	2.57527e-05	6105222	1577695	TT	rs7599610	2	5921013
S-4PFXR	BB	0.0	24932254	1767979	CC	rs16864193	2	5921095
S-3DOPG	BB	0.0	4903955	1701967	CC	rs16864209	2	5928093
S-3KKCC	BB	0.0	32090973	28239236	GG	rs1429220	2	5931041
S-3FAWB	AA	0.0129089	13388302	6163879	AA	rs16864211	2	5931142
S-3PATE	BB	17.816	3808521	9199375	AA	rs7425362	2	5931897
S-3NRZI	BB	0.00298271	11136931	19443647	AA	rs2722606	2	5933494
S-3HUOX	AA	567.786	3098943	10467169	CC	rs78771929	2	5939559
S-3PJLW	AA	1.35891e-07	1597091	6048192	TT	rs2564086	2	5944498
S-3PLEM	BB	0.0	33678302	15589591	TT	rs6726801	2	5944988
S-4CARS	BB	0.00740959	21877756	7012815	CC	rs2563996	2	5949580
S-3OZEF	BB	2.88658e-08	6356282	2133932	AA	rs4668786	2	5950473
S-3QUJK	NoCall	0.20654383	19990562	11044486		rs1366743	2	5955928
S-4OWWD	AA	0.0	19269603	60123615	AA	rs6757946	2	5958548
S-4LGFA	BB	0.0	20605884	14647745	CC	rs10929838	2	5958997
S-3IYFI	AA	0.0	15189983	17951604	GG	rs1429236	2	5959381
S-4GJYY	AA	0.0	33410571	9629995	TT	rs1429235	2	5959514
S-3QAVH	AA	193.869	2363797	8565841	GG	rs1429233	2	5959775
S-4GDXN	BB	0.0	18998427	9079939	TT	rs67192376	2	5960146
S-3AERT	AA	0.0037773915	19157484	10628488	AA	rs13035901	2	5971120
S-3QGSO	AA	0.238023	18496837	9051851	TT	rs2163027	2	5973066
S-3BDPT	AA	1.17528e-05	9684237	18334581	GG	rs16864365	2	5976836
S-4IJPM	BB	0.0	34816425	20260562	GG	rs2564005	2	5981026
S-4PSPP	AA	0.0	25023635	21304387	GG	rs2564006	2	5983325
S-3QXZZ	BB	8.47601	4966278	11566644	TT	rs2709458	2	5983436
S-4KTAM	BB	0.0	6149738	22997886	TT	rs2043002	2	5985309
S-3QGBM	AA	0.101627	50637238	22194017	AA	rs2564010	2	5988639
S-3KJES	AA	2.98812	6577243	24983423	CC	rs7593997	2	5989380
S-4IGJH	AA	0.0	14376144	3184525	GG	rs11690032	2	5989536
S-4LUHI	AA	5.16665	20595615	9806827	CC	rs2564015	2	5996242
S-4OCLD	AA	0.0	92367505	20179834	CC	rs6432366	2	5996357
S-3LNTF	AA	0.0	1385378	23062607	AA	rs74995102	2	6001316
S-4AIKJ	AA	0.0170285	2080.78	13454348	AA	rs1366737	2	6002186
S-3MLCI	BB	9.64784e-07	9544298	20377916	TT	rs2564024	2	6005500
S-4BZDX	BB	7.95503	7663368	24650596	CC	rs2564025	2	6005695
S-4KBQV	BB	0.0	5978554	24063047	AA	rs2709463	2	6006052
S-4RLGI	BB	0.0	23036812	1522.74	TT	rs10495526	2	6006448
S-3BOQQ	AA	0.000687156	5061146	13609829	GG	rs11887551	2	6006660
S-3PSRJ	BB	0.0	662.59	40350298	AA	rs11899694	2	6010100
S-4QNAR	BB	1.14575e-06	40468774	12736597	GG	rs12617498	2	6010582
S-3ZYXK	BB	0.0	33025082	11628853	GG	rs2709441	2	6017618
S-3RXLH	AA	0.0	11043622	16902432	AA	rs6738300	2	6019045
S-3CYVE	BB	0.0	24365424	90633734	TT	rs2564032	2	6020651
S-3SUWH	AA	0.0	28094727	83595483	AA	rs16864465	2	6020744
S-3MDOJ	BB	8.88178e-10	20954482	13174152	GG	rs16855653	2	6026637
S-4NFUA	AA	7.25642e-06	2116567	1091.04	TT	rs2564039	2	6029014
S-3FMAS	AA	0.0	13614446	620957	CC	rs116127080	2	6037016
S-4RVHW	AA	0.0328589	10315269	38940326	GG	rs4668813	2	6040560
S-3VBVX	BB	6.66134e-09	6122594	24094402	CC	rs4669941	2	6040622
S-3KTXY	BB	0.0	25433385	12467548	AA	rs17373058	2	6040913
S-3GBFY	BB	3.90684	20975624	48911826	TT	rs7587957	2	6042843
S-3DOPJ	BB	0.0	38681177	20551794	GG	rs10929889	2	6043194
S-3OSFV	AA	0.323394	2010718	11955659	AA	rs16864489	2	6043803
S-3RTWF	BB	0.0	40308813	21048474	CC	rs10200963	2	6046983
S-4EFZJ	AA	3.14093e-05	16796322	6364303	CC	rs4668815	2	6047944
S-3OHCH	AA	0.0	16578392	33767728	AA	rs28710469	2	6048414
S-3BBRW	BB	1074.78	9684594	25365303	GG	rs13415904	2	6048741
S-4IOMI	AA	0.0	17986476	40566092	CC	rs11694303	2	6049236
S-3WJOK	BB	0.0	26997336	10951576	GG	rs2350571	2	6049411
S-4PLWA	AA	0.0	16449279	30531088	AA	rs4257373	2	6052307
S-3FLBZ	BB	1.03362e-05	65173145	41904233	GG	rs7586540	2	6052751
S-4LGBN	BB	0.0	84397125	28547144	GG	rs12623198	2	6057162
S-4FEQT	NoCall	0.34813744	16847378	14669187		rs7563310	2	6061966
S-4KKWI	NoCall	0.11572073	50184214	22273765		rs12475801	2	6065003
S-4PUIT	AA	0.0	35427952	9042215	GG	rs12617725	2	6065753
S-3KNQK	AA	0.0	14505109	34087747	CC	rs7565497	2	6066942
S-3XFTQ	AA	0.0109679	2267453	6919177	GG	rs4585003	2	6071757
S-3KNZR	AA	4.44089e-10	13975923	27284705	CC	rs12470700	2	6072487
S-3FDLD	BB	0.0	47107648	17050023	CC	rs16864529	2	6075292
S-3RMLC	AA	0.0	19125732	45932047	AA	rs10048721	2	6075905
S-4SQGH	BB	198.433	8592316	18336295	GG	rs10175822	2	6077613
S-3XBBM	AB	12.8718	13732235	21974885	CG	rs13397526	2	6078269
S-4CZNA	AA	0.00651566	16110908	85472064	AA	rs71436136	2	6078556
S-4MCUD	AA	0.0	19165938	42016245	AA	rs12692519	2	6081549
S-4NRDO	BB	0.003145038	7990095	1415174	TT	rs34648212	2	6081657
S-3SDKQ	AA	3.98182	26552612	9821084	CC	rs10495529	2	6081810
S-3SYKU	AB	0.009960596	1516194	12531782	GA	rs7564203	2	6081867
S-3AUJV	AA	0.029514268	4753331	2388944	GG	rs10191817	2	6081960
S-3UAKW	BB	2675.95	37040665	7007983	TT	rs10495531	2	6084734
S-3FHSD	AA	1.73195e-08	8505834	39984067	AA	rs10495532	2	6084916
S-3NPXK	AA	1211.22	1125179	34327008	AA	rs34733229	2	6085540
S-3YUYE	BB	0.000534333	46240936	1199708	AA	rs4668821	2	6087400
S-3DWKE	AA	0.385166	1546382	542.7	CC	rs78541713	2	6101792
S-4IGBR	BB	0.0	22509338	13575934	TT	rs73910461	2	6108919
S-3SEPJ	AA	0.0663467	1112008	33840643	CC	rs11691189	2	6112516
S-3GRUC	BB	0.00103558	54050836	14890254	GG	rs10198477	2	6114008
S-3GTBF	AA	0.0	27811787	75920233	TT	rs12623457	2	6117771
S-4AXAH	AA	7.32148e-06	12738972	30394452	AA	rs2609178	2	6119019
S-3NGCT	AA	303.958	2201518	1030.85	CC	rs12623061	2	6119270
S-3DYOD	AA	0.0	17585614	6712929	TT	rs6432462	2	6122449
S-3UFCC	BB	2.22045e-10	4216777	18205366	GG	rs7580829	2	6126993
S-3UKRE	AA	0.0107445	45732037	19684358	CC	rs56387896	2	6128314
S-4BQWL	BB	1.55431e-08	22861212	85017847	CC	rs2609087	2	6128566
S-4EOAG	AB	383.359	17267767	19525222	CT	rs35877226	2	6128670
S-3DCEN	BB	0.0	23111966	19861974	AA	rs6710199	2	6131459
S-4GORQ	NoCall	0.081579864	12974716	2111119		rs2609090	2	6131940
S-4ASJW	AA	187.248	5842411	21822614	TT	rs10193206	2	6132330
S-4QAEX	BB	0.0	19347496	26511782	GG	rs72781953	2	6136642
S-4OSSI	AB	7.79599e-07	21743574	2151.03	GT	rs4670020	2	6146154
S-3YNEH	AA	0.0198841	5197084	20362975	AA	rs1358134	2	6147956
S-4THTP	BB	0.000415443	20408665	15508528	CC	rs2609195	2	6152005
S-4FCLI	BB	7.63373	87647473	16334072	AA	rs2693833	2	6152133
S-3GGDJ	BB	6.66134e-09	17143095	8381092	GG	rs12464178	2	6153942
S-3OLMT	BB	4.80638e-05	45826077	18019329	CC	rs4670030	2	6158152
S-4CDNB	BB	0.0	6276559	20279989	AA	rs7561852	2	6161710
S-4NNOQ	BB	0.0	22729909	7568668	TT	rs12473006	2	6161972
S-4AGOM	AA	65.2725	14337815	6533945	AA	rs2693822	2	6165923
S-3YVCB	AA	0.0	15935074	22056274	CC	rs12618033	2	6166312
S-4SXYT	NoCall	0.4211061	10932955	21416768		rs7566764	2	6169727
S-3TAZE	BB	0.0	23539407	16345862	GG	rs12104877	2	6170382
S-4BOHL	AA	0.0	55504474	17496545	AA	rs12614070	2	6172787
S-3FSVZ	AA	16.1757	11743048	5093199	CC	rs11675731	2	6174860
S-3XTYR	BB	0.0	47983438	14459529	CC	rs4484008	2	6176636
S-3MDIM	AA	0.0699468	7999539	28110178	CC	rs7368844	2	6181505
S-3ATMN	BB	0.0	3984025	18882787	GG	rs2609103	2	6181855
S-3YLQF	BB	0.0	3392654	28580654	CC	rs2693929	2	6186068
S-4IPMC	NoCall	0.2975168	20247275	3662606		rs2693814	2	6191624
S-3PXNO	AA	2.9976e-08	44575974	18594156	AA	rs16864625	2	6191710
S-3GTXZ	AA	5.89329e-06	87810455	15279483	GG	rs16864627	2	6191758
S-3HIAO	AA	0.431562	34138425	9265775	CC	rs6756093	2	6193597
S-3FNOY	BB	5.77072e-05	7276088	2468025	TT	rs1949914	2	6195847
S-4OLJZ	AA	0.0	13477876	23290167	GG	rs12614019	2	6199008
S-4SEXZ	BB	2.22045e-10	8161752	19681328	GG	rs12992673	2	6204312
S-4KDUK	AA	68.8312	46411774	21502603	CC	rs2693819	2	6204835
S-3VAGK	AA	0.0	29938606	32408362	CC	rs2693865	2	6217962
S-3EDXG	AA	3.66374e-08	18595153	7068301	AA	rs4668914	2	6218410
S-3GRDO	AA	0.0	35078901	7623832	AA	rs16864678	2	6218776
S-3YXQL	BB	0.0	21893852	96909467	TT	rs16864680	2	6219153
S-4MWUH	AA	0.290702	1112038	7412593	TT	rs16864683	2	6219710
S-3OGKL	BB	0.000537092	1903378	93050946	GG	rs2609168	2	6224850
S-3DSPB	AB	2.47041	17922489	1584812	TG	rs12052388	2	6224960
S-3DLSB	AA	9.18865e-07	31868643	16260471	TT	rs2693879	2	6227016
S-3HXQV	AA	0.0	19967542	5286281	CC	rs7562889	2	6227146
S-4LLDA	AA	0.0	1341244	26502902	TT	rs1852317	2	6227421
S-3YKCT	AA	2.22045e-09	21124668	9741788	AA	rs72782001	2	6227749
S-3UMMR	BB	0.0040016742	36151056	7967556	CC	rs4668935	2	6228773
S-4EIHG	BB	0.0	8410366	32320527	CC	rs7585444	2	6233146
S-4IHKO	BB	4.27658e-06	20713129	91083246	TT	rs2609167	2	6236608
S-3SSUT	BB	0.0	3536339	16882073	CC	rs13003673	2	6246213
S-3MSAA	AA	3.57936e-07	23192827	49316895	CC	rs17366956	2	6246380
S-3BRRN	BB	0.0	58706537	2333943	GG	rs6719357	2	6246405
S-3WFAM	AA	0.0	13658528	22311148	CC	rs10495533	2	6247029
S-3MUUL	AA	5.05773e-06	4075551	1275569	AA	rs2693895	2	6247042
S-4LWUH	BB	0.138114	27241733	5888775	AA	rs4233842	2	6247942
S-3JWIC	BB	0.0	23979092	12515155	GG	rs12621723	2	6248238
S-3DKDX	AA	0.0	13449647	24275378	AA	rs12618854	2	6248547
S-3ETFG	AA	0.00501054	13720756	586157	TT	rs2609132	2	6248871
S-3AGLR	BB	0.00120282	9233952	20851077	GG	rs2350906	2	6249264
S-4GUYX	AA	1.16427	9211305	37535376	AA	rs13418644	2	6250325
S-3GJQQ	BB	0.0	5178606	15328519	GG	rs16864745	2	6252207
S-4JREG	AA	0.0120229	57917413	20499217	AA	rs2609129	2	6265868
S-3FWCN	AA	0.0	10490077	24246878	CC	rs6734210	2	6267825
S-3GPJK	AB	1258.97	22049941	24291304	GA	rs16864759	2	6268123
S-4MPQZ	BB	0.0	40546106	27408115	TT	rs59807178	2	6268550
S-4EYBL	AA	0.0	7260056	13013722	GG	rs1526377	2	6268863
S-3OLDX	BB	0.00268755	88240643	22051162	GG	rs1358135	2	6273208
S-3NJCE	AA	0.03402217	13563931	6661835	AA	rs78933180	2	6274257
S-4THDH	AA	0.0	3656303	1083954	AA	rs10182995	2	6275592
S-3FGKC	AA	226.869	6480877	2957184	AA	rs13396816	2	6278989
S-3CXCA	AA	40.9027	1885702	14324321	AA	rs7602897	2	6284872
S-4LSIF	AA	0.0022573015	2165918	12578164	AA	rs73910779	2	6287151
S-3NLUX	AA	656.138	2488158	12365635	TT	rs41319945	2	6287205
S-3IPTX	AA	6.74603e-05	14870916	4375092	CC	rs16864792	2	6294604
S-3DRUI	AA	0.0	10539135	33875113	AA	rs6717137	2	6295134
S-4HKBM	AA	0.00419698	9067468	35771466	GG	rs6733474	2	6295524
S-3OQTB	BB	0.007716072	19352439	33418096	AA	rs1918050	2	6297245
S-4PQIR	BB	1.55431e-08	25229013	13390225	GG	rs12612117	2	6297801
S-4GSGV	BB	0.233823	11403119	3200879	TT	rs12623519	2	6298022
S-3PDBG	AA	0.0	10229092	30483118	TT	rs12623522	2	6298051
S-3ZRDJ	BB	0.0289506	8444565	29732937	GG	rs11676192	2	6298134
S-3MRYE	AA	0.0	27214282	5589528	AA	rs12469566	2	6305429
S-3NWJB	NoCall	0.2953874	12709823	22741104		rs1105672	2	6305784
S-3JMBG	BB	8.66806	13365675	18157921	TT	rs12613126	2	6306096
S-3BHFU	BB	77.5845	13730125	29104636	CC	rs4669042	2	6307291
S-4DBNN	BB	0.0	589775	2998709	TT	rs6750846	2	6307850
S-4SHCL	BB	0.0	2919893	26059832	GG	rs7566793	2	6310880
S-3PDLZ	BB	9.4591e-10	3118523	99267694	CC	rs67235173	2	6316821
S-3FGAE	BB	0.0	27371692	85770984	AA	rs16864849	2	6319373
S-3IZZJ	AA	5.41789e-07	25201619	79986615	CC	rs7608225	2	6320054
S-4MKNA	AA	0.0	10373568	27493494	TT	rs6732714	2	6322547
S-3AYTN	AA	9.27036e-07	11052065	4920109	GG	rs10178048	2	6325751
S-3TJSV	BB	0.00375797	7197572	2279533	GG	rs16864855	2	6328716
S-3SUKC	AA	0.0	92112616	3571766	AA	rs6431765	2	6329707
S-3CEUL	AA	0.0	15209083	35095407	TT	rs6739937	2	6329962
S-3GJWL	AA	5.9952e-08	11954994	3866667	TT	rs17368143	2	6330186
S-3BKIY	NoCall	0.42734554	25431924	34071045		rs12692299	2	6336542
S-3ZKGV	BB	0.0	6718918	19712568	AA	rs12692301	2	6336699
S-4NRMI	AA	0.1061	11782001	313.48	AA	rs12692302	2	6337137
S-4MCOD	AA	0.14767	22402498	13057129	AA	rs13389694	2	6337171
S-4GDAD	AA	24.2913	14681133	59482336	AA	rs13022822	2	6340562
S-3UGCK	AA	0.000361982	26176545	99614935	GG	rs10195560	2	6341216
S-4OJIT	AA	2.03082e-07	15502838	38347372	AA	rs11897219	2	6343942
S-3FSYE	AA	5.4845e-07	14173517	54190344	AA	rs2044649	2	6346626
S-3OCJU	NoCall	0.44591773	25235336	50667038		rs7558447	2	6350753
S-3KIOW	AA	26.1628	36969922	2274174	AA	rs12464218	2	6355375
S-4NJKE	AA	1.35447e-07	8057947	18596901	CC	rs16864927	2	6357647
S-4ROBU	BB	3.55271e-08	3348351	14353232	GG	rs17377128	2	6363474
S-3HKRF	BB	0.0004941	19122092	631878	TT	rs10178841	2	6363842
S-4FEOS	AA	0.0	20058429	46121518	CC	rs13388785	2	6365649
S-4QBLE	AA	1.9984e-07	16107888	244877	GG	rs2351104	2	6366150
S-3QVYV	BB	0.0	7501967	18058246	AA	rs7592788	2	6367089
S-4TDDU	BB	0.0058754333	3387767	46261813	TT	rs56373604	2	6367799
S-4IIKH	BB	2.22045e-09	95714624	2107421	AA	rs6737865	2	6375089
S-4HJXN	AA	0.0	12496744	19337521	TT	rs4669044	2	6380202
S-4BKQN	BB	0.0	25887848	10921267	CC	rs6714010	2	6380378
S-3SRHN	BB	2.03486	23072249	54849146	CC	rs16864953	2	6383292
S-3QEMJ	AA	0.0	2347.02	4082636	TT	rs7604221	2	6384557
S-3FCGT	AA	1.22814	17112977	9164956	GG	rs7560794	2	6384845
S-4GIMM	BB	0.0	23624763	11161051	CC	rs1992913	2	6386564
S-4BKWF	BB	0.0	757852	33710293	AA	rs16864956	2	6387700
S-3IIOW	BB	0.0	36621155	11981483	TT	rs4669048	2	6388090
S-4DEZH	AA	0.0	14667412	28518344	GG	rs4669049	2	6388311
S-4AVII	BB	6.66134e-10	11065527	37096807	CC	rs7606747	2	6389710
S-4AVKL	BB	8.9061	19869963	2281103	TT	rs13003180	2	6389792
S-4DJHJ	AA	0.0	2561387	47879645	AA	rs12620943	2	6391317
S-3OUAM	BB	0.0	20618018	12149697	CC	rs6727489	2	6391553
S-4GXXS	AA	0.0	8622963	26819315	TT	rs6431784	2	6394373
S-3GXWM	BB	0.0	5216837	24365793	TT	rs12611650	2	6394586
S-4RIKC	BB	578.283	10514614	22143357	GG	rs3901492	2	6394782
S-3YGZR	AA	0.000446606	1419894	70419934	TT	rs10193208	2	6398203
S-3VXYN	BB	0.0	36107855	19097809	TT	rs4669054	2	6398413
S-4OZKZ	NoCall	0.32825622	4135606	22236438		rs10208141	2	6398527
S-4JZES	AA	851.702	9761177	44488098	AA	rs6734659	2	6398894
S-4CHXX	BB	1.01452e-05	6829767	12170851	TT	rs6431786	2	6399104
S-3NTEK	BB	0.0039880243	13189653	22288337	TT	rs4669055	2	6399829
S-4HNIT	AB	5780.4	26700806	2888163	CT	rs12999834	2	6401437
S-3NAWV	AB	0.0355701	68388245	45051797	GA	rs6743721	2	6401909
S-4BJDM	AA	0.00150613	18081718	8434114	TT	rs4538171	2	6402296
S-4LTTZ	BB	9.86218	93575385	26541404	GG	rs10754949	2	6404890
S-3IGAJ	NoCall	0.16363277	42072473	2976304		rs2882534	2	6407798
S-3EEPZ	BB	0.31838	46347168	1096334	TT	rs73147021	2	6411831
S-4QAOE	BB	0.0	18341818	17940961	GG	rs76667962	2	6411989
S-4RVSX	AA	0.0204903	13128406	4304627	CC	rs10189801	2	6412201
S-3TTKS	BB	0.0	3681306	11321057	TT	rs17369213	2	6412217
S-4RROC	BB	3.48388e-06	14841696	4415.91	CC	rs16865007	2	6419606
S-4IZNM	BB	0.0	26012534	33970935	GG	rs13031624	2	6426467
S-4IVSA	AA	0.0	37418567	3727099	GG	rs12478724	2	6426555
S-3GZKN	BB	0.000782938	13058533	26651047	TT	rs6431794	2	6426857
S-4JGQZ	BB	353.995	9781517	23761099	AA	rs6761025	2	6433173
S-3WNFT	BB	0.0	36977725	21619885	TT	rs4337447	2	6434587
S-3HQOD	AA	0.000121463	17122094	44240222	CC	rs75017193	2	6442111
S-4MLGZ	AA	0.0	24006782	42687015	CC	rs6752376	2	6443216
S-3DWYZ	BB	0.0	5786219	19443694	AA	rs7563021	2	6448402
S-4LYDP	AA	0.540689	38619448	14537933	GG	rs6729434	2	6449883
S-3ZBNS	BB	5.32929e-05	1640622	47825117	CC	rs1562622	2	6449896
S-4OPID	AA	0.0272055	26091575	8209926	GG	rs10210094	2	6451210
S-3CVPK	AA	4.46687e-05	10347823	24380437	CC	rs16865027	2	6456454
S-3TSAX	AA	0.0	22723867	57346875	CC	rs77136116	2	6457172
S-4DTCU	BB	90.8355	8796747	21092063	CC	rs11686928	2	6457875
S-4EXYR	AA	2.79776e-06	1708739	41694476	GG	rs10185347	2	6463200
S-3YVBU	BB	0.0	36361856	3293486	GG	rs4669059	2	6463525
S-4SYJQ	BB	0.0	55735596	18051283	AA	rs12469136	2	6465386
S-3LGVJ	AA	0.0	13358425	18085155	CC	rs79835484	2	6465451
S-3NZQH	BB	0.0	55850653	15154097	CC	rs16865036	2	6478069
S-3XAGL	AA	4.44089e-10	28823618	99669293	CC	rs16865038	2	6484055
S-3ZZUC	BB	0.0	71699774	26724988	CC	rs6737812	2	6485104
S-4KPPZ	AA	0.0	28254966	10491133	GG	rs12995389	2	6485953
S-3FPLN	AA	5.9952e-08	1560687	4708512	GG	rs16865045	2	6486246
S-4NMJF	AA	0.000979939	18600099	34022607	GG	rs16865047	2	6486257
S-3SDEJ	BB	0.0	23168771	13714133	GG	rs1947716	2	6486352
S-3EIPY	BB	0.0	7418211	21401565	GG	rs16865050	2	6486562
S-3UNSI	AA	0.0	37672664	28247623	GG	rs13394549	2	6495748
S-4AAHB	AB	9.74047	18326666	18606512	TG	rs10203671	2	6497436
S-4GEPW	AA	0.038479775	12378673	6375862	AA	rs1870850	2	6512058
S-3UULK	BB	2.64233e-07	38663315	86059674	GG	rs10929426	2	6512165
S-3IWVP	BB	0.0	2726882	12322672	TT	rs13414747	2	6519586
S-3RFET	BB	2.22045e-10	37581125	1440392	CC	rs1381514	2	6520287
S-3FKIC	BB	4.19242e-06	26679626	83504285	GG	rs6739653	2	6522333
S-3UZYD	AA	0.0	2029208	65753406	TT	rs10929429	2	6526323
S-4QMWR	BB	0.0	807992	3217569	TT	rs11692325	2	6527776
S-3HMMR	BB	0.0	49326193	20304939	CC	rs11686492	2	6527937
S-3ZNXN	BB	0.0	2836594	1842955	CC	rs6714879	2	6528382
S-3THMQ	BB	3.28626e-09	10837653	27759487	AA	rs11692553	2	6528496
S-3GQMA	AA	0.0	14686957	16786769	CC	rs78620330	2	6528848
S-3HPQQ	AA	0.000163485	12057405	20418066	GG	rs6743093	2	6528857
S-4RMOL	AA	4.64981e-05	2571612	7944259	CC	rs6719248	2	6529523
S-3IKYL	AA	0.0	12460321	15583737	GG	rs1564031	2	6529635
S-4GGXE	AA	0.0	19262859	39416824	CC	rs10211501	2	6539705
S-4TBJW	AA	0.0	11190166	22328886	AA	rs10176663	2	6539816
S-4FHOX	AA	0.0	97869116	42127844	TT	rs13030822	2	6541599
S-4EVCS	BB	0.0	19264612	939467	CC	rs7602092	2	6549219
S-3IHIL	BB	0.0	29902377	21997175	GG	rs7577880	2	6549520
S-3LRIE	NoCall	0.06100861	10549299	4959139		rs1462060	2	6550266
S-4KRUL	BB	0.0	2843222	10277659	GG	rs16865129	2	6550579
S-3NEBF	AA	14.3768	1344.33	6643475	AA	rs16865132	2	6550706
S-3DHVG	BB	0.0221049	858386	15778932	CC	rs16865134	2	6550876
S-4SCXW	BB	0.0	17305869	13335951	GG	rs17380029	2	6551033
S-4AHFJ	AA	20.9329	31092978	19768692	TT	rs11692494	2	6552269
S-3SSKQ	BB	0.0	3011281	22531655	TT	rs12997617	2	6553700
S-3OAQF	AA	0.0	22594067	21850238	CC	rs4594412	2	6553800
S-4IZFQ	BB	0.00118364	11649838	29922795	AA	rs6734894	2	6556781
[truncated: 60,296 more rows]
