# Supplementary material for: CAISMOV24, a new human low-grade serous ovarian carcinoma cell line
Source: BMC Cancer. 2017 Nov 13;17:756. doi: 10.1186/s12885-017-3716-4 (PMC5683553; doi:10.1186/s12885-017-3716-4)
Supplement: Supplementary file 4 — LOH ch16p13.3 CAISMOV24. Genotyping of hemizygous deletions of duplicated chromosome regions (copy neutral loss of heterozygosity or cnLOH) in chromosome 16 of CAISMOV24 cell line. (XLSX 1750 kb) [file 12885_2017_3716_MOESM4_ESM.xlsx]

## Sheet: LOH ch16p13.3 CAISMOV24
# Annotation DB Used: C:\Affymetrix\ChAS\Library\CytoScanHD_Array.na33.annot.db
# Array Type Name: CytoScan HD Array
# Array Type Internal Name: CytoScanHD_Array
# Export GUID: 4096b8f1-cbad-41b8-8739-e30115501af2
# Array Annotation Database NetAffx Build: 33
# UCSC Genomic Version: hg19
# NCBI Genomic Version: 37
# dbSNP Version: 135
# CHP File: C:\Users\Daniela\Documents\Chas\CNV CytoscanHD\P83_(CytoScanHD_Array).cyhd.ND.cychp (NA33)
# Input Chromosome: 16
# Input Region: 0 to 90354753
# Output Chromosome: All
Probe Set ID	Call Codes	Confidence	Signal A	Signal B	Forward Strand Base Calls	dbSNP RS ID	Chromosome	Chromosomal Position
S-3AEPI	AB	0.017029416	12934993	2043966	AG	rs13330911	16	89561
S-4OWFA	BB	0.358692	10658934	30131997	GG	rs117662806	16	90914
S-3BWQH	NoCall	0.056650296	12411864	10231907		rs216583	16	94535
S-4SKLL	BB	3.33067e-08	56387103	28834797	GG	rs11859712	16	94808
S-3HEVP	AA	4.05629	20503174	951493	CC	rs798673	16	95481
S-3MWSA	AA	0.009976811	26220793	11559736	AA	rs74003633	16	95722
S-4OGMP	AA	0.0	28588784	8486954	AA	rs57658234	16	95845
S-4CCKV	BB	0.000233858	31732956	57057513	GG	rs798674	16	96987
S-4AAXK	AA	973.442	23294375	1499625	CC	rs10266	16	107162
S-3WUYY	AA	0.00483928	15792362	46274716	CC	rs60334577	16	114089
S-3EBER	AA	4.98002e-05	31096538	15474674	TT	rs6600233	16	143503
S-3FKNE	AA	0.0	15652374	1544434	GG	rs28526632	16	154345
S-4FWVJ	NoCall	0.07744116	24651528	4203455		rs2238367	16	155358
S-3ZCBD	AB	0.011776282	6523208	12468844	CT	rs183351	16	158437
S-4SANL	BB	0.0162197	1763089	42094844	GG	rs216089	16	159018
S-3VZVL	BB	0.0	15090775	39757754	GG	rs114043948	16	159644
S-4IMJY	AA	0.0	18409403	6086032	AA	rs17145202	16	163351
S-3TZYJ	BB	0.0	1431862	39871677	AA	rs11248850	16	163598
S-3AZXI	AA	0.020834157	12804915	63024646	GG	rs79348850	16	181669
S-4IPPZ	BB	70.6408	10365452	2086436	TT	rs2434926	16	186812
S-4IBNT	BB	0.00543533	7822368	1572609	TT	rs74000664	16	196854
S-4GTXC	AA	0.0	21099534	33410477	GG	rs2541639	16	205035
S-3IXXG	AA	0.0	14441049	5001428	GG	rs1203957	16	241210
S-4BDMW	BB	2.22045e-10	1084541	32330007	CC	rs1203977	16	256278
S-3RJDP	BB	6.43485e-06	19442283	47969233	CC	rs13339109	16	262299
S-3BBYJ	NoCall	0.36185253	35465535	29297905		rs7197253	16	276549
S-4RHHR	BB	0.0418439	44390604	10297281	AA	rs1203974	16	277458
S-4HANB	AA	0.0	14390366	35246472	TT	rs11248914	16	293562
S-4RIQQ	BB	0.0	17555606	1767934	GG	rs11248915	16	293915
S-4SSYS	AA	0.0	13912803	28482764	AA	rs9929571	16	294386
S-4COXV	BB	0.0	3636885	2264481	GG	rs8049265	16	305377
S-3QYWB	BB	0.24564	14981603	3193213	GG	rs59660904	16	306044
S-3TQTA	NoCall	0.10382592	6714582	48768817		rs4374177	16	306243
S-3IDBC	BB	1.73195e-08	3263598	9883977	CC	rs1122794	16	309155
S-3FOYD	AA	0.0	20220334	72854846	CC	rs3743878	16	318413
S-3ZNFB	BB	0.000134215	19024503	40052397	AA	rs739999	16	319511
S-4EFQO	BB	0.0	20327102	38401929	TT	rs9933285	16	319800
S-4KFGY	BB	0.0	47085425	22258354	CC	rs214247	16	349221
S-3FXFY	AA	1.20247	11458837	21721538	GG	rs214246	16	349293
S-3UODH	BB	0.0	3901387	93905835	CC	rs17136027	16	351673
S-3GRWI	AA	0.181438	24544143	8560569	CC	rs8063821	16	356105
S-4JCZW	AA	0.0494217	2278427	949617	CC	rs17136056	16	358308
S-3OFYK	AA	0.000493028	29398408	11016292	TT	rs3842949	16	360303
S-4HDUO	BB	0.0289847	6913373	16602938	AA	rs3842950	16	360317
S-3JCYG	AA	0.00012832	27720576	11442262	AA	rs3848361	16	360888
S-3CGCL	NoCall	0.10349297	2184655	16757301		rs6600212	16	361873
S-4QLSW	BB	0.0	4343953	25291816	GG	rs17136060	16	362459
S-3WDXA	BB	0.0076205228	17306754	25446255	TT	rs59493317	16	363816
S-4OOCN	NoCall	0.48796773	24512122	34515115		rs9924506	16	364128
S-4BGMM	BB	5.93969e-07	39017926	1053795	CC	rs74000508	16	364329
S-3YMOQ	AA	971.493	32911655	13751866	GG	rs17136099	16	369140
S-3NXBM	BB	493.819	14486073	20156731	GG	rs8064205	16	369413
S-3IWAP	AA	0.0	17605801	4076063	AA	rs74000529	16	384926
S-3GAZC	BB	0.0	37339288	15616663	AA	rs12445857	16	386423
S-3DJQC	BB	0.0	3006273	10203208	GG	rs2885415	16	395396
S-3IFUS	AA	3.84867	17737507	78519495	AA	rs11649268	16	398643
S-3SZCL	BB	1.1835e-06	5086064	14630082	TT	rs9935993	16	401209
S-3UFJW	BB	0.03783486	47029367	1248078	GG	rs7206329	16	407800
S-3WFWQ	AB	1072.06	20263704	24849854	GT	rs3848368	16	414608
S-3YOGK	BB	0.0	46134888	22967979	GG	rs68116923	16	416064
S-4HCDQ	AA	0.0029790804	80178107	50080203	AA	rs115623880	16	494411
S-3DJLL	BB	0.0	50183047	2356704	TT	rs13335388	16	507904
S-3JFYV	AA	0.0	10591218	3154128	AA	rs7195676	16	511763
S-3NHIE	AA	0.04509316	22231619	15889963	CC	rs9934520	16	514407
S-3EZXU	BB	0.0	12254994	11470393	GG	rs28577171	16	523433
S-3ZIGA	AA	1.60316e-07	4234.57	77516455	CC	rs57265567	16	523985
S-3EMWW	AA	4.52616	24514106	9421381	CC	rs12929069	16	534765
S-3DRDB	AA	0.038168166	10255994	43817947	AA	rs12927769	16	535746
S-4MJFF	BB	6.66134e-10	54162146	21307654	AA	rs6600222	16	536631
S-4DLKS	AA	391.371	32855002	17124379	CC	rs12921002	16	536686
S-4TBMT	AA	0.0	15295702	6114823	CC	rs6600224	16	540137
S-3TRKH	AA	0.0	13512379	45629205	GG	rs7193952	16	540343
S-4RIPS	BB	0.0	13675295	40212312	TT	rs28583805	16	541493
S-3AQPY	AA	2.13163e-07	7808088	37254767	CC	rs56811959	16	541702
S-3PUWV	BB	0.0	94248987	4893406	TT	rs8050450	16	542029
S-4HRIK	BB	0.0	2686851	15381669	TT	rs74847787	16	546321
S-3HBOG	AA	0.0011016492	19976082	11889012	CC	rs112579549	16	546688
S-3OVZT	BB	3.01981e-07	24690253	74142554	GG	rs8063501	16	547108
S-3ZFDE	BB	0.0	42723926	25153096	TT	rs2301487	16	547297
S-3OBMR	NoCall	0.10226343	5117934	3210224		rs8045722	16	548908
S-4RMQC	AA	3.54294e-05	6587685	21684148	AA	rs10153083	16	563922
S-4MYXD	BB	0.00412708	52983655	14169722	GG	rs7187852	16	563936
S-3AHPH	BB	0.02366588	18699008	31548289	GG	rs77970841	16	569118
S-4DCIP	AA	8.77076e-08	23404565	10965984	AA	rs7203312	16	608264
S-4IYTX	BB	618.195	14324121	31876584	CC	rs1045274	16	630902
S-3ACHR	AA	0.0	2461681	7872837	TT	rs7205409	16	642610
S-3FEPI	AA	0.000987264	10879528	38976044	GG	rs2384974	16	651279
S-4DCVN	BB	0.0	27437143	1836.38	GG	rs7203694	16	652941
S-3BWJQ	AA	4.44089e-10	12117379	34050745	CC	rs79765771	16	653925
S-3BVCV	BB	8.30624e-06	15133494	4297749	GG	rs117745787	16	654349
S-4DRYH	AA	4.39493e-06	22357522	10355455	TT	rs4984902	16	655262
S-4AOMQ	AA	9.72811	37315803	18626829	GG	rs15564	16	677854
S-3KOME	BB	0.0032926304	26918782	29186243	TT	rs4984684	16	754083
S-3FLSZ	BB	2.64677e-06	6357288	2419935	TT	rs56786017	16	787001
S-3ILZP	BB	1.11022e-09	11300536	2916293	CC	rs12449156	16	787827
S-3KQZT	AA	0.0	20302073	44392117	CC	rs57217474	16	799345
S-4LOMW	BB	4.66183e-05	4882817	13607458	GG	rs1078903	16	854689
S-3EFMB	BB	0.041656	91166516	2402319	GG	rs12447088	16	854840
S-4TDNF	AB	0.010446388	18836094	16004724	CT	rs654065	16	870950
S-3MALN	AA	0.00186194	7691191	30473477	CC	rs540132	16	870988
S-3PCET	AA	0.0245049	2425759	10919911	CC	rs653612	16	871064
S-3TNEO	BB	4.93539e-05	95262805	23714768	TT	rs76946759	16	872272
S-4MTAE	BB	1.17684e-07	18466335	56581006	GG	rs624198	16	873003
S-4CYGD	BB	0.035076633	13102755	17652452	GG	rs62031077	16	886232
S-3DTRP	BB	1.5008e-05	10251257	23997498	GG	rs11248952	16	886376
S-3BRMI	NoCall	0.23022787	13666412	22520935		rs4984698	16	897566
S-4PXGJ	AA	0.000124627	33170718	14836316	GG	rs60136292	16	897652
S-3MQUL	AA	0.00402036	46668984	21336382	GG	rs4984943	16	898328
S-4DMFM	BB	1.94311e-05	8711984	28264795	GG	rs74001065	16	898422
S-3OTFB	AA	1.50568e-05	25101646	6243225	CC	rs73495277	16	898803
S-3EUVP	BB	4.17444e-07	65289276	16900424	TT	rs9934512	16	899483
S-4KMOH	NoCall	0.44640136	3812612	13201217		rs117647286	16	901119
S-3XVDS	AA	0.0215864	28362996	13057295	AA	rs12448056	16	901174
S-3NRRC	AA	0.0	23735237	32867682	CC	rs7194660	16	910667
S-4JLTG	AA	0.0	74837354	2874081	TT	rs1001366	16	910950
S-3BISF	BB	0.223827	4118167	12419121	CC	rs6600234	16	914426
S-3BVWW	AA	0.00389587	13228584	4653235	CC	rs55977409	16	916092
S-4NWDJ	BB	6.66134e-10	9374582	2754104	TT	rs4984954	16	931686
S-3UTBE	BB	0.0	54506134	15498674	TT	rs55762928	16	935696
S-4SRBL	AB	0.025473015	40780583	19877965	CT	rs56272161	16	935918
S-3JGMQ	BB	2.05769e-05	9464746	2158.71	TT	rs12599923	16	946654
S-4BGOM	BB	0.0	29163327	29344592	GG	rs12919913	16	948777
S-3QEZN	AA	3.90377e-06	15342461	64626355	CC	rs760560	16	948966
S-3UXEV	AA	6.21725e-08	6311208	19399709	AA	rs7202239	16	966462
S-4BFOF	AB	0.0038213844	22527605	1661617	AC	rs4984982	16	970598
S-4DAND	AA	0.0	17590481	24903896	CC	rs9888914	16	970814
S-4QJHM	AB	7.73427	27627502	3743381	AG	rs8044961	16	988998
S-3EPKQ	AA	49.4735	29664653	12861587	TT	rs12448994	16	989381
S-4JAZW	AA	1.80744e-06	21033171	47205954	CC	rs2164340	16	991872
S-3HWAX	AB	0.0054862346	1539575	9986524	CG	rs1465760	16	992091
S-3KIOI	BB	0.0	26204138	12529822	AA	rs1465761	16	992300
S-3WBBB	BB	0.00274613	13300339	29008086	GG	rs4984731	16	992590
S-3WOYN	AA	0.0	20958855	41754086	GG	rs8063213	16	992961
S-3WZER	BB	1566.09	89037006	22288904	GG	rs2382947	16	993820
S-4GSGS	AB	0.0013404685	11697024	11388964	AG	rs8043632	16	994050
S-3LJMI	AA	0.0033244817	22474983	15867291	TT	rs402605	16	994364
S-4LUGB	BB	2.22045e-10	23404546	12989656	GG	rs17146072	16	994887
S-3RTIJ	AA	6.8064e-06	32657664	8324587	AA	rs9939520	16	1002658
S-4ATCF	AA	88.4609	2750.86	91355414	GG	rs3751666	16	1004694
S-3HGWD	BB	0.0	22468246	20581145	CC	rs4984621	16	1007461
S-3KWQV	BB	0.025499916	18080317	2884317	TT	rs12595929	16	1007763
S-3SYNT	BB	4.79616e-07	4082571	14814424	GG	rs11862542	16	1014119
S-4IHEI	BB	2.22045e-10	64107733	2387637	GG	rs34316274	16	1018697
S-3MPVD	BB	0.0	9930614	4404684	GG	rs12918843	16	1024860
S-4FKUG	AA	18.5226	36198843	10038795	CC	rs2858991	16	1024913
S-3PYJT	AB	0.0030800782	15146271	11737146	AG	rs2858992	16	1025473
S-4MOHV	AA	0.0	33060408	9618013	CC	rs9931054	16	1026094
S-3EBKR	AA	0.00161296	16289747	42667578	AA	rs1978480	16	1026398
S-4KCEQ	AA	10.4017	30786887	9472558	CC	rs534319	16	1045721
S-3ZNDB	BB	8.21565e-10	25160202	5430155	TT	rs535255	16	1045838
S-4OSAD	BB	0.0	85756256	23467349	GG	rs606198	16	1052943
S-3AIHB	AA	4.94082	3495085	1671607	GG	rs9936536	16	1066396
S-4HYPV	AA	0.0028247242	17877919	89121375	CC	rs79209253	16	1088921
S-3QLGF	BB	0.0	29619763	18585857	CC	rs17638778	16	1134683
S-3GEOF	BB	0.0	38597104	1606406	TT	rs28393171	16	1135582
S-3PHBL	AA	259.219	30313447	18858368	CC	rs28379464	16	1135797
S-3CINP	BB	18.4003	91054816	18492203	TT	rs2729583	16	1161810
S-3BSJU	AA	2.22045e-10	28666572	9117385	CC	rs1983598	16	1186297
S-3AOCG	BB	0.00013864	22557441	52126934	GG	rs74004822	16	1214262
S-3GKGO	AB	0.0019892554	16065739	27223752	GA	rs7191344	16	1234871
S-3PLUN	AA	3.13104	24198628	10336887	TT	rs1075789	16	1235314
S-4KRSY	BB	2.81108e-06	638469	27399937	GG	rs56708667	16	1235373
S-3UNKH	AA	0.0	8645593	20680312	CC	rs9924677	16	1252599
S-4QGQD	BB	6.21725e-09	9334769	2831558	CC	rs9927989	16	1297145
S-3IRAG	BB	0.0	5493687	2478859	GG	rs4984778	16	1297516
S-3HVEF	BB	9.80149e-06	26209113	994601	AA	rs9937841	16	1320593
S-4PDKO	AA	1.69973	18524237	7467706	CC	rs17135316	16	1335621
S-3QIUM	BB	0.00667268	38821692	77660986	AA	rs4984797	16	1336403
S-4JQHR	NoCall	0.2693993	37272952	22492664		rs7187167	16	1349209
S-3LEUO	NoCall	0.121360764	3065479	28682336		rs4984803	16	1349929
S-3TYCO	BB	0.00558073	97083966	28219736	GG	rs73500280	16	1350008
S-4MKKE	BB	0.0	21288675	12015554	CC	rs761057	16	1404726
S-4TDYU	BB	0.0	63733167	26519158	GG	rs116345826	16	1413427
S-3FSJX	AA	0.0	12174724	40862146	GG	rs6600139	16	1444729
S-3FAIB	AA	0.0027868098	28853242	13687102	GG	rs2745001	16	1517728
S-3JBJF	BB	0.00883216	5733418	13811115	GG	rs3946124	16	1525779
S-4SOLA	AA	89.715	61525885	21983032	CC	rs973675	16	1527663
S-4TCCL	AA	12.3375	52572563	29200957	CC	rs13333529	16	1542687
S-3EFHL	AA	0.321146	8259562	34848892	AA	rs9922740	16	1566382
S-3AYDH	BB	0.0	15208025	22844626	GG	rs2235637	16	1567694
S-4IBNA	NoCall	0.27471924	40702444	28336697		rs2076434	16	1568402
S-4KYOU	AA	0.0019384907	51135873	30247824	CC	rs3784819	16	1569202
S-3CFFL	BB	0.0514463	2155774	62121423	GG	rs3784820	16	1569252
S-3PVHB	AA	2957.45	22622664	13101693	TT	rs2064291	16	1579011
S-4PFSM	BB	0.0756196	11849144	25449924	GG	rs4558418	16	1593843
S-3GWJT	NoCall	0.35132566	14551069	86016376		rs2294623	16	1597210
S-3SSYX	AA	4145.42	27164475	14172156	AA	rs2281231	16	1601879
S-3WUJF	AA	0.0	24637231	8006797	CC	rs3784837	16	1610215
S-3FFFR	AA	26.6123	45087407	18385255	CC	rs11248883	16	1614240
S-3ZLBA	BB	0.0	3655616	2525643	TT	rs8182161	16	1626705
S-3SSCZ	AA	2.22045e-10	9621345	2469141	CC	rs72761124	16	1632448
S-4OSXY	AA	488.401	14128113	9916284	AA	rs9927202	16	1633100
S-3KNGD	BB	2.67675e-05	36905896	10959402	CC	rs4786363	16	1643247
S-3POYD	BB	0.0	2596885	10962568	TT	rs17135416	16	1645745
S-4MOTZ	AA	186.581	18344556	12116422	AA	rs2667684	16	1650946
S-4LOLN	AA	0.0	4040594	1040163	GG	rs6600157	16	1656321
S-4EWUK	BB	320.338	80509076	15862026	AA	rs2859310	16	1656765
S-4RUXU	AA	1.33227e-08	1362537	36183792	AA	rs743963	16	1657350
S-4HNYV	BB	0.0016987156	8227513	11097302	TT	rs28633318	16	1659723
S-3RJUJ	AA	0.023482125	3110578	16888964	AA	rs1057983	16	1660274
S-4BIPF	AA	0.0	81644574	16527763	CC	rs41509448	16	1665665
S-4CGMJ	AA	0.012348732	17551432	12118348	AA	rs115356999	16	1678055
S-4PLWG	AA	0.0	25929263	564791	TT	rs13332134	16	1679439
S-3OAAA	BB	0.0	7424699	26583174	GG	rs8063636	16	1680545
S-3NVPN	NoCall	0.29625383	77617126	14286313		rs17135453	16	1687705
S-3CLEQ	AA	943.942	23406714	10655759	CC	rs12447452	16	1690665
S-4MUSN	AA	0.0	1688609	65091644	TT	rs2072986	16	1691106
S-3MUVV	BB	0.000831752	10020704	28263232	AA	rs9930418	16	1692205
S-3EJXD	BB	2.8888e-05	551.8	16422449	GG	rs17135470	16	1692659
S-3PTFG	BB	0.0	3038837	1475586	TT	rs12447757	16	1693965
S-3LFKB	AA	0.000168376	1018319	25469597	CC	rs12926146	16	1694225
S-4MIDQ	BB	41.9919	1744998	3476702	GG	rs13333329	16	1695776
S-3YVBI	AA	174.107	39028767	22259407	CC	rs36064904	16	1720875
S-3EREL	BB	0.000596709	57762714	19201039	GG	rs80113508	16	1721656
S-3IEYG	BB	0.0	55844226	17533733	CC	rs6600160	16	1722385
S-4GVMG	AA	0.000303386	29182205	74213257	CC	rs8060102	16	1734364
S-4POUQ	AA	0.0025889098	43119463	28618965	TT	rs11863003	16	1746794
S-3MAJC	AA	0.0	97722925	27862512	TT	rs6600162	16	1753332
S-3ZYUP	AA	5.73388e-05	84168634	4272872	TT	rs6600163	16	1753429
S-3LALM	BB	0.237269	11876672	28684136	AA	rs17135499	16	1759794
S-4SGCN	AB	0.020423861	11826078	8496172	TG	rs8059926	16	1761319
S-3HFSK	BB	4.39991	1596.84	33610845	TT	rs8049415	16	1784142
S-3OWYW	AA	0.0	9100582	1569415	AA	rs17135510	16	1805352
S-3CYPY	AA	0.0100902775	18237905	14085406	TT	rs2575369	16	1817431
S-3WSYY	BB	0.0	65304517	17892852	TT	rs9932890	16	1847868
S-4RFUU	AA	0.201067	38111702	17555358	GG	rs9925460	16	1849943
S-4SFJJ	AA	0.0	25043972	7486685	GG	rs4100646	16	1850446
S-4NVFH	AA	0.000139542	2795146	2615717	CC	rs9939680	16	1852720
S-3MEIM	NoCall	0.2562256	21144983	3790138		rs73485843	16	1855903
S-3MCVX	AA	0.027161518	18297688	12079047	TT	rs1028590	16	1858069
S-4KWAR	BB	3.24185e-06	5647788	24139492	CC	rs1742458	16	1862673
S-4PNAC	AA	0.0	11654827	16391118	AA	rs4786635	16	1862724
S-4TAHI	AA	0.0	16298385	67006067	AA	rs73485882	16	1863476
S-4NMKC	BB	0.0	41035223	23567988	TT	rs2575357	16	1863520
S-3HTOJ	AA	1982.44	4526259	12497179	CC	rs35926706	16	1863640
S-4RENQ	BB	0.0	37921188	18881852	TT	rs11641257	16	1872752
S-3KMOP	BB	0.0	24418614	10238028	TT	rs35813105	16	1879780
S-3FECJ	AA	0.0	36346057	101607477	CC	rs11648848	16	1880213
S-4KULR	BB	1.05249e-06	3707389	80604834	GG	rs62038394	16	1880740
S-4KYYV	BB	0.0	85926196	24340151	TT	rs34392705	16	1881556
S-4HHLJ	BB	0.00269778	14491565	33062607	GG	rs35002595	16	1881572
S-4IKUS	BB	0.0302952	10010281	20208217	TT	rs34705505	16	1881586
S-3LJRY	BB	254.434	8293629	28852834	GG	rs10468429	16	1883231
S-3TRMZ	BB	0.0	32917276	1614.31	CC	rs3813759	16	1889616
S-4EHBM	AA	3.96364	24810747	9496355	CC	rs3848346	16	1889821
S-4EBIX	AA	0.0	11498076	21916714	TT	rs3848348	16	1890056
S-4LQZP	BB	0.0	40511996	12159397	GG	rs9931988	16	1890100
S-3SNYJ	BB	0.0	2310671	18087532	GG	rs62038423	16	1890373
S-3GEGA	AA	566.107	24711536	13526312	AA	rs62038424	16	1890479
S-4FZEV	BB	0.0	40721042	18050195	TT	rs72762875	16	1891490
S-3XZRA	AA	1051.81	90133716	19381836	CC	rs62038427	16	1891682
S-4OPBW	NoCall	0.30860916	24489734	14784751		rs1742419	16	1901809
S-4TIAN	BB	0.0	23679126	92685547	AA	rs1625279	16	1901844
S-4OFAY	AA	0.0	640.1	19651521	GG	rs1625393	16	1901893
S-4FEXY	NoCall	0.32792294	2200266	49365912		rs2492883	16	1902105
S-3KWBZ	BB	503.384	12119198	27658362	CC	rs1657117	16	1903651
S-3RFXB	AA	7.32747e-09	48301883	18112485	AA	rs10500322	16	1904239
S-3AJAX	AA	5.20983e-05	1161457	2987927	CC	rs1742423	16	1904322
S-3WMEL	AA	0.000202509	12122944	37031018	GG	rs1742424	16	1904506
S-3SQNJ	BB	0.0	8031641	2625659	GG	rs1742426	16	1904811
S-4HJXH	BB	0.0	33094077	15553373	AA	rs2754186	16	1905763
S-3ZIOP	AA	1.95399e-07	10895356	54028033	TT	rs1657125	16	1912021
S-3XJUW	AA	0.000264566	45465778	15380626	AA	rs2492881	16	1914889
S-3PJZH	BB	0.0	31339404	22943347	TT	rs453494	16	1916103
S-3AUNA	BB	0.0	32043747	17304874	TT	rs78268797	16	1918094
S-4HLEP	AA	10332.3	17742678	6945414	AA	rs2982238	16	1918389
S-4DBXO	AA	0.0	2227601	41526166	GG	rs1657093	16	1919451
S-3EIFQ	AA	8.88178e-10	19263564	4868917	GG	rs1742449	16	1920181
S-3OXIJ	AA	0.00030509	33158013	14932179	CC	rs1657094	16	1920629
S-4LHGD	AA	0.0	1332.27	19405507	GG	rs1657095	16	1920678
S-3GEMC	BB	40.9142	10871781	27391362	CC	rs2917523	16	1920740
S-3ALDS	BB	0.0	13099152	29014392	AA	rs2974856	16	1920757
S-3VSDR	BB	0.0	16388948	7182888	TT	rs2815296	16	1923842
S-3TXSQ	AA	0.0	2247687	5439196	CC	rs6600180	16	1924765
S-4BRJJ	AA	0.00408719	7622704	28219775	AA	rs173164	16	1925279
S-3LUIQ	AA	0.0	90747253	15504433	GG	rs17135651	16	1925334
S-3VZNC	BB	746.501	12444099	19691608	GG	rs2974857	16	1945187
S-3BZAZ	BB	0.000152589	16069352	3942113	GG	rs2917515	16	1945271
S-4MROF	BB	0.000303448	12095183	36952178	GG	rs1657129	16	1945826
S-4LCUQ	NoCall	0.3688728	20086195	17647657		rs1742462	16	1946062
S-3GBEP	BB	0.024301603	13145941	18796552	CC	rs12599337	16	1946751
S-4TENL	BB	0.0	24565364	20313767	CC	rs911391	16	1947016
S-3VKTI	AA	0.0	14180607	27511627	TT	rs911392	16	1947259
S-4DIJN	BB	6.66134e-09	69475323	2427032	CC	rs1742464	16	1947335
S-3DPFR	BB	1196.97	82136005	21762534	TT	rs2982447	16	1947413
S-4OSBP	AA	0.0031902092	34390622	49595078	AA	rs56206107	16	1947425
S-4FJLA	AA	0.00455622	28835137	12958373	GG	rs117530360	16	1952972
S-3ELIP	NoCall	0.10709154	38710698	18609202		rs1742472	16	1953040
S-3MFPI	AA	143.131	870296	6507168	AA	rs1657134	16	1953127
S-4EOFW	AA	4.996e-07	20128649	48187277	GG	rs17135678	16	1954300
S-4DOOX	AA	0.0	2231.18	6414403	AA	rs2982433	16	1954508
S-4RZYX	BB	41.7975	15643105	38052134	GG	rs8051883	16	1958978
S-3JVNU	AA	1.11022e-08	33442576	14334227	CC	rs344363	16	1972548
S-4IBSN	AA	0.0	11779928	2027186	CC	rs1657149	16	1972628
S-3RYHD	NoCall	0.23212142	27288088	1637473		rs1742402	16	1972816
S-4HMJG	BB	0.0	7079269	28508286	GG	rs75430766	16	1975419
S-3JHZO	AA	810.106	3823103	2109301	AA	rs75306060	16	1982589
S-3AKNX	AA	1.78968e-06	19164231	7290384	CC	rs61613871	16	1986980
S-3OJDF	AA	3.33733e-06	15040183	5412205	CC	rs79075024	16	1997385
S-4STAM	BB	0.0091783935	26257942	34837695	AA	rs4786902	16	2010857
S-3VGBH	AA	0.0	14811167	23644724	CC	rs758334	16	2011007
S-4PHTG	BB	5.29534e-05	6787056	25501519	AA	rs758335	16	2011126
S-3FOAE	BB	0.0497848	71087646	2923348	GG	rs66464448	16	2031679
S-4JOKZ	AA	2.22045e-10	3095406	50299384	CC	rs67025784	16	2032066
S-3RFTV	NoCall	0.0680292	17162605	18329225		rs1046495	16	2036048
S-3HJOI	BB	188.126	15826665	25896836	TT	rs11864543	16	2036479
S-3FIYX	BB	0.0	41595676	18996741	GG	rs3211995	16	2089006
S-4AZHP	AB	0.009150308	4315429	36691125	TC	rs8059880	16	2101591
S-4LEAC	BB	7414.43	6857918	14412039	GG	rs17134783	16	2116980
S-3PFDV	AA	0.0	11709587	23325314	CC	rs56110432	16	2130809
S-3TTUS	BB	7.54952e-08	33500266	13414072	GG	rs79455718	16	2146059
S-4DKHD	BB	0.0	14391977	92102325	GG	rs115301637	16	2146477
S-4CNLD	AA	0.0223743	29539458	14179519	CC	rs79673013	16	2197695
S-3LKCI	AA	7.63856e-05	23361372	10100001	CC	rs26835	16	2237549
S-4GNIM	BB	0.0035247586	17842776	3767897	TT	rs74446532	16	2266610
S-3EFPJ	AA	2.22045e-10	19783962	7374902	CC	rs78221083	16	2308410
S-4MGXM	BB	0.0	23656908	23044023	GG	rs77357044	16	2311308
S-4SCHE	NoCall	0.07058215	7271781	35592676		rs115385019	16	2314522
S-3AAIU	AA	4.44089e-10	15955354	425466	CC	rs60730612	16	2314940
S-3HUFA	BB	0.698102	1677651	39897546	GG	rs150926	16	2330169
S-4RSUD	BB	2.50333e-05	8505892	2231262	GG	rs75808174	16	2335411
S-3YCTH	AA	0.0973143	10860845	46318912	TT	rs17183533	16	2345388
S-3GFCI	AA	0.194964	35359233	16793807	CC	rs60956235	16	2346205
S-3VXQO	AB	0.0042977403	7474615	45379898	AG	rs12597115	16	2353151
S-4FFMB	AA	0.0015822625	1597992	1066009	TT	rs17198615	16	2353206
S-4FHAI	AA	0.0	13519481	37892853	GG	rs11867129	16	2365288
S-3WPUY	NoCall	0.07884585	16185132	24568303		rs34158278	16	2369071
S-3MBLJ	AA	1.38556e-06	22832837	430925	CC	rs323056	16	2376706
S-3CYOB	AA	13.3318	19849696	83897125	TT	rs17135888	16	2383268
S-4EDEW	BB	0.0	23038239	92524274	AA	rs9924128	16	2387343
S-3QDKR	BB	129.079	56071246	12972123	TT	rs28647779	16	2392925
S-3DKIO	AA	12.1074	11265088	6686225	AA	rs73502348	16	2396211
S-3ILVB	BB	0.0	21950026	12713132	GG	rs76337786	16	2409700
S-3OYVX	BB	0.495657	100365466	2770981	GG	rs12325349	16	2410152
S-3KMEX	AA	1.08109	32812344	14013155	AA	rs73484047	16	2411302
S-3ZYES	BB	0.0	77341296	20028392	TT	rs73484051	16	2411682
S-3UDKT	AA	0.0	14763835	1789964	GG	rs8057666	16	2415691
S-3NLUZ	AA	0.0	23032246	20565639	TT	rs8043640	16	2415930
S-3KOKL	AA	81.9639	1427395	64323584	AA	rs6600200	16	2443770
S-3JBLE	BB	1.99618e-06	133596	6205115	CC	rs6600201	16	2443943
S-3QBTH	AA	0.0	25957166	20409859	GG	rs6600202	16	2445363
S-3DTJO	AA	4.10894e-05	22707358	12158708	GG	rs6600203	16	2445480
S-3RCWY	BB	0.0	5339379	11990708	AA	rs4497687	16	2446021
S-4BWED	BB	0.0	49897223	1387203	CC	rs8052046	16	2484783
S-3CDXG	BB	0.00284268	73546686	24919392	GG	rs75801560	16	2581080
S-4TIHL	AA	0.025425674	14910892	10681061	TT	rs9938726	16	2591213
S-3ATQW	BB	0.0	5596998	16558058	CC	rs115522678	16	2707537
S-4OLFJ	BB	492.027	23890571	55808154	CC	rs7201573	16	2709603
S-4ESHJ	NoCall	0.14918165	62864136	13947645		rs4786313	16	2711865
S-3NUBG	BB	0.0	22639558	16565162	AA	rs9652647	16	2714087
S-3ONBO	BB	0.0	23583295	12348367	GG	rs4283228	16	2716435
S-3VXGV	BB	0.0	5024889	15925524	GG	rs4374175	16	2716633
S-3PVMY	AB	0.019461	44072793	3668273	AC	rs56036921	16	2717079
S-4MMAD	BB	0.502156	1079392	30476418	CC	rs35430873	16	2717497
S-3KNOH	BB	5.77316e-08	71385583	16630491	CC	rs3112727	16	2749530
S-3ZJMQ	AA	272.209	28087095	12877369	CC	rs732055	16	2750192
S-4GDEM	AA	0.0	16658492	5301663	GG	rs2040700	16	2781959
S-4GUDT	NoCall	0.06386629	4736253	10425447		rs3112682	16	2803994
S-4ALYW	AA	0.0	18531531	5714264	AA	rs79975303	16	2810399
S-4CBRN	BB	1.55431e-08	29412704	9674909	TT	rs3112688	16	2824540
S-3QTNA	AA	0.0010411966	3412555	15036078	CC	rs2009509	16	2824930
S-4AUAW	BB	0.0	7397504	43421484	TT	rs916947	16	2824984
S-3JNPE	AA	64.1238	65582416	28550552	AA	rs9926777	16	2845638
S-4LHFZ	BB	0.0	8367381	34514995	TT	rs61747738	16	2854494
S-4SEPV	AA	0.0	31868936	49077487	CC	rs11860088	16	2874444
S-4BLNE	BB	0.0	8080835	3442283	TT	rs7190558	16	2874496
S-4OIJW	AB	0.0047137896	30708635	20808767	CT	rs4785908	16	2879279
S-4GJGG	BB	7.31097e-05	5235477	12289166	CC	rs886953	16	2882267
S-4AHQD	AA	0.0	2140955	41834396	GG	rs10744990	16	2895349
S-3AGYG	NoCall	0.44822162	24833447	16840652		rs11076863	16	2897411
S-3AKBS	AA	435.5	27161807	10732329	CC	rs4786338	16	2910786
S-4ONAN	AA	0.0	3868.65	7150567	CC	rs7192502	16	2911137
S-3LQUZ	AA	2.08722e-07	1470362	5854397	TT	rs7192880	16	2911320
S-3BCJX	AA	0.0029778741	15590538	10374425	AA	rs7205847	16	2911358
S-3TNSC	AA	0.0364468	9675157	2349043	CC	rs4785913	16	2920764
S-3LQTE	AA	5.84199e-06	16240936	46560184	CC	rs73479145	16	2921074
S-3NSRQ	BB	0.0	16132578	9642144	CC	rs80216646	16	2923599
S-4AMCX	AA	0.0	13853907	1832501	CC	rs8054693	16	2924059
S-3SONM	AA	1.26565e-06	15050388	39004788	AA	rs8053014	16	2929664
S-4LJKW	BB	42.4868	5113856	11154408	TT	rs112419471	16	2938951
S-3RQMD	AA	1.17684e-07	44188936	21234668	AA	rs28715439	16	2945671
S-4CTIC	BB	1.64091e-06	11024824	24393247	CC	rs757166	16	2963261
S-3HTLV	BB	0.0	7664165	3801688	GG	rs757165	16	2963317
S-3WFFP	NoCall	0.074395366	29534407	14490415		rs757164	16	2963528
S-3IWZV	AA	0.123103	12843484	3535581	GG	rs8048084	16	2969821
S-3EYGG	AA	0.0113864	9376099	33501337	CC	rs9935192	16	2969856
S-3YSVI	BB	0.0	6735499	20911836	AA	rs17603186	16	2974416
S-4BBGJ	AA	2.22045e-10	7184282	17344441	AA	rs17136161	16	2989841
S-4ITGT	BB	0.0	19100699	63210956	TT	rs9930148	16	2992114
S-3DFZR	AA	0.0	17069429	45672913	TT	rs12925401	16	2993610
S-3RSOX	AA	3.59934e-07	15762859	43304794	CC	rs4786358	16	2997255
S-3YZFF	AA	0.0242373	24969275	11821746	TT	rs8050688	16	2998629
S-4FCGU	BB	0.0130456	7313972	18388309	CC	rs734138	16	2999218
S-3MJKO	AA	2.22045e-10	21067148	7288707	CC	rs8046063	16	3003697
S-4JVLS	BB	0.0	2687232	18532787	TT	rs4785921	16	3004161
S-4RTQT	BB	0.037591923	16849719	3035525	AA	rs4149782	16	3027296
S-3ZKOM	AB	247.015	3865064	26877915	AG	rs7187296	16	3036551
S-4NLFZ	BB	0.392344	5405001	20414229	AA	rs2526270	16	3056563
S-4PIIZ	BB	6896.19	16623927	34138593	GG	rs2526269	16	3056584
S-4NSZS	AA	235.652	29026724	12372911	GG	rs2269911	16	3065924
S-3EGXF	BB	2.14907	76687646	21044207	AA	rs1061019	16	3102176
S-3IXHP	BB	63.3475	78984985	38304297	GG	rs1064875	16	3102209
S-4SJGN	BB	0.0	40900272	20611277	TT	rs7188573	16	3111203
S-3LJJN	BB	0.016636396	27472815	51485327	GG	rs78997174	16	3112025
S-3LKLP	AA	5.4623e-07	9768078	26615076	TT	rs13335800	16	3112197
S-4BLNQ	AA	0.0	1827144	366489	CC	rs79712082	16	3112982
S-3ANSR	BB	0.0	38035086	5362108	GG	rs10775355	16	3113186
S-3PIDO	AA	16.6478	41818013	15695627	CC	rs55756224	16	3117426
S-4SDTA	AA	265.009	27227268	10337625	TT	rs2015620	16	3123561
S-3CCFS	BB	0.023170149	17935908	4033747	GG	rs17136205	16	3123686
S-4GYTJ	AB	0.0049125846	9306413	10587303	GA	rs2092015	16	3134754
S-4FTYS	AA	0.0	21474355	3087964	GG	rs12935803	16	3141713
S-3ZTSC	BB	0.009380122	61191815	14214692	CC	rs2037983	16	3146028
S-3VPPL	BB	0.0	49907047	19663365	AA	rs4785926	16	3148130
S-4QSSX	BB	0.0	24441954	14035598	TT	rs11647815	16	3155006
S-4KRAY	AA	0.0	2176933	42098105	GG	rs2002341	16	3164699
S-4ANBC	BB	0.0146573	9750476	21634165	TT	rs224177	16	3165051
S-3PNFT	BB	0.0	6643167	18193756	GG	rs2735515	16	3200660
S-3QEGS	AA	0.0	2554938	4093852	GG	rs115292000	16	3205594
S-3RUPJ	AA	0.0	1751163	46687152	GG	rs2741902	16	3216551
S-3MNIS	AA	42.0235	9452421	33025552	AA	rs9940294	16	3250228
S-4SNVK	BB	0.00105715	62294885	10871765	TT	rs6501154	16	3251628
S-3VPVZ	BB	0.0	84490436	30039897	GG	rs73496444	16	3262710
S-4KGDD	BB	0.007868262	18844468	38283057	GG	rs12709237	16	3263937
S-4HBVJ	BB	0.0	6155092	16042317	GG	rs28651817	16	3264670
S-4TKSV	AA	0.0032825	19431667	13310063	CC	rs579134	16	3265428
S-4DPUY	AA	9.93141e-05	1455.59	3718559	GG	rs11077325	16	3277251
S-3ISBH	BB	0.0	71332935	3939327	TT	rs76479568	16	3277465
S-3ABJD	AA	9.9476e-08	20223177	7510051	CC	rs9927763	16	3282275
S-4JWCO	BB	99.2751	40586484	98551624	GG	rs9302870	16	3282468
S-3FICC	BB	7.1495e-05	41676685	11735162	TT	rs2075852	16	3282605
S-3ZFRA	AA	2.22045e-10	5865206	15024541	CC	rs71998	16	3290929
S-3KEXC	AA	0.0	1944315	36830704	CC	rs2741919	16	3292896
S-3EBXU	BB	0.027206676	33819558	6863997	CC	rs2075849	16	3293008
S-4JXAE	BB	2.31548e-05	1179527	27043213	GG	rs11466047	16	3293324
S-3XCAF	AA	0.0	15329778	1757483	GG	rs224230	16	3308357
S-3TTUD	BB	0.0807077	7372616	17513005	CC	rs6501166	16	3313726
S-4KJAU	BB	1.11022e-09	18899472	10129088	GG	rs220376	16	3328518
S-3WPXO	AA	0.0	3164826	6478633	GG	rs76091647	16	3335895
S-4SKDX	AA	0.0	20773967	4008622	GG	rs220379	16	3339435
S-3FSYJ	AA	4.37605e-06	91895996	3297075	CC	rs220380	16	3340845
S-4TLDL	BB	0.0	5307805	21359768	GG	rs57002717	16	3363421
S-3NKXP	AB	11.6333	2130504	19302274	GC	rs12325636	16	3364867
S-3RCRR	BB	0.0	36180902	15152217	AA	rs17136316	16	3366141
S-4AGVZ	BB	5.35794e-06	48278873	15229739	TT	rs17136317	16	3366513
S-3MODA	AA	0.00212845	18936915	6511783	GG	rs17611827	16	3367061
S-4RULV	BB	13.7085	34024468	62645093	GG	rs59313935	16	3368866
S-4AWQK	BB	0.000111819	57745264	20349972	CC	rs11645952	16	3372481
S-4NAXZ	NoCall	0.118654154	98419055	19249714		rs41378246	16	3376243
S-4LRPJ	AA	0.0	2133068	34394092	TT	rs1968055	16	3392053
S-3JIRS	AA	26.8537	14209231	6730486	CC	rs28404988	16	3392971
S-3NSGL	BB	0.00306561	652141	16941721	TT	rs10163302	16	3392984
S-3NIOK	AA	1.64313e-09	18256703	6158949	AA	rs11648783	16	3406626
S-3VFQQ	BB	0.0	1748341	11588215	AA	rs4578649	16	3407258
S-3GJKB	AA	0.0	17664502	42158267	TT	rs3848355	16	3407489
S-4ARJW	AA	0.00131151	16739081	53385693	GG	rs1230946	16	3407682
S-3YYOX	AA	0.0	29216497	36623654	GG	rs8062309	16	3408911
S-4PDJQ	BB	0.033613343	53893414	7810596	TT	rs8054222	16	3413477
S-3NAZA	AA	0.0	25677844	954809	AA	rs6501175	16	3414495
S-4GRLR	BB	2.44249e-08	10149104	22474739	TT	rs27229	16	3432413
S-4BXUW	BB	0.0	40006628	20390181	GG	rs11648996	16	3437268
S-3FMMR	AA	0.0	14479374	42476865	AA	rs27234	16	3437919
S-4EIOB	BB	0.0	5678313	37238596	GG	rs78832439	16	3440889
S-3VJNU	AA	0.0	18377026	6084707	AA	rs28089	16	3446937
S-4CISJ	BB	0.0	2833062	20705652	AA	rs3760083	16	3450052
S-4NDDE	BB	0.0	3454819	1946311	CC	rs37813	16	3455079
S-4AEJI	AA	0.0	10716488	20558134	TT	rs3901639	16	3459427
S-3AWRZ	AB	76.5292	3751758	5181823	CG	rs78695320	16	3476850
S-4JUTY	BB	0.001036819	17731499	919153	AA	rs17136405	16	3485974
S-3GXMU	AA	0.0	18461025	23219272	CC	rs17136408	16	3486050
S-3RPBJ	AA	0.00154509	16277603	44930136	CC	rs37824	16	3486236
S-4HWPY	AA	0.0	19947255	3682291	AA	rs12737	16	3486285
S-3GLIA	BB	0.0023562042	67683746	17689043	GG	rs2270492	16	3487201
S-3FVIW	AA	2.44249e-08	11160828	26261816	AA	rs3848356	16	3488773
S-3UTZW	AA	0.00218164	94277167	431387	TT	rs11077337	16	3492048
S-4KQJK	AA	0.0	37164238	7539117	AA	rs13332163	16	3493102
S-3IRVQ	BB	0.0	58723193	23887065	AA	rs27242	16	3494207
S-3XSRS	BB	0.0	2876543	20022986	TT	rs8056000	16	3494322
S-4IADX	BB	17.8054	40542035	9476086	TT	rs75957306	16	3494618
S-3BYZX	BB	0.0	26688818	23816936	CC	rs17136419	16	3497450
S-4HLXL	AA	0.0	13261378	1910443	GG	rs3859146	16	3497839
S-3PSGC	AA	9.32587e-09	15183612	35282736	AA	rs3848359	16	3500963
S-4RBKX	BB	0.0	30932617	13727961	GG	rs37834	16	3501604
S-4DPCI	AA	0.022793185	11142771	6229428	GG	rs7191226	16	3501772
S-3UADO	BB	0.0	25187039	1674631	TT	rs80281337	16	3506730
S-4KENP	AA	8.88178e-10	14393243	51407367	GG	rs12448488	16	3506775
S-3EKKM	AA	1.11022e-09	12944152	32477045	CC	rs118080747	16	3506789
S-4NIUB	BB	1.2168e-06	3621063	15605037	TT	rs37839	16	3510310
S-3JXHG	BB	177.073	46831577	88569196	GG	rs9934814	16	3510737
S-4LSMH	AA	8.65974e-10	33752524	15601306	AA	rs7206826	16	3516162
S-3JCUB	BB	0.00351544	7637499	22189727	TT	rs1635392	16	3517581
S-3ELYJ	AA	0.0	97375433	35450885	CC	rs1690441	16	3517635
S-4PJJE	AA	21.7503	33784556	18246447	AA	rs59585663	16	3519134
S-3KALZ	NoCall	0.10217562	1879921	30022114		rs1617722	16	3520806
S-3QIGF	BB	0.0	37656793	20017273	CC	rs17136435	16	3527077
S-3UEBO	AA	0.001825865	53744883	34488667	AA	rs73503305	16	3537933
S-3JNHR	BB	2.53624	14698937	40198762	CC	rs2379829	16	3538873
S-3MTUD	BB	0.0	32547104	11720759	TT	rs34672214	16	3554799
S-4HJAI	AA	5.72664	12090272	34468738	GG	rs80187466	16	3554840
S-4RMCG	BB	0.0	10259664	37355657	GG	rs7202780	16	3560901
S-3ZTOU	AA	5008.95	24722559	16237239	AA	rs115515845	16	3564009
S-3QVOW	AA	8.88178e-10	3601161	10419756	CC	rs17198722	16	3569130
S-3GRXY	BB	0.004822471	74081464	15986313	GG	rs17136453	16	3569587
S-4GVZF	AA	1.35447e-07	15090266	51276416	AA	rs59180693	16	3570778
S-3MHPW	BB	5.72475e-06	2443539	74452576	TT	rs73503355	16	3571230
S-3BZNT	NoCall	0.37056392	21637903	1275845		rs73503361	16	3573081
S-4AWKC	BB	0.000230564	529325	14656068	GG	rs13332500	16	3575270
S-4EWYG	BB	0.0	27740015	11948563	TT	rs74906935	16	3587326
S-4RESM	AA	2.74891e-06	12628552	5854324	AA	rs78163348	16	3607443
S-3FQLZ	BB	1.15606	13645287	26191648	GG	rs75141376	16	3607456
S-3ETPP	AA	0.0	32151094	80238196	CC	rs1859379	16	3608256
S-3APBJ	BB	7.06102e-07	25385133	12741947	AA	rs11077347	16	3616294
S-4KMLS	BB	2.46816e-05	13551587	26527734	TT	rs75773027	16	3631339
S-3DPYH	BB	0.0	72734204	3663986	CC	rs12933120	16	3634746
S-3ATZW	NoCall	0.30575907	55320013	7106116		rs74788216	16	3635190
S-3KBLF	AA	0.000142613	10947806	51231506	AA	rs77985244	16	3645607
S-3QPTF	AA	0.0	1551012	41906946	GG	rs77649826	16	3649571
S-3NYAS	BB	8.43181	8466172	2862456	CC	rs13335490	16	3650429
S-3LSGE	BB	0.0	557354	18819583	GG	rs80116508	16	3650970
S-3XMBD	AA	3.43947e-07	1429242	34897723	CC	rs111705152	16	3651271
S-3ZYPM	BB	0.410621	19087668	70725397	GG	rs60163083	16	3651424
S-3VWJY	AB	0.008691993	11323556	698681	AG	rs78172543	16	3654258
S-3FIQG	BB	0.0	3070611	12473884	GG	rs76870391	16	3654325
S-3LKKV	AA	0.0	56984814	15030516	AA	rs75361547	16	3669897
S-3ILUI	AA	2.22045e-10	62690393	2950018	AA	rs55829300	16	3671536
S-3ZMKZ	AA	0.0	11664752	37173685	AA	rs78494629	16	3675354
S-3JIFH	AA	3.30846e-05	17832524	204838	CC	rs10852636	16	3676310
S-3KJJF	AB	2337.08	23396184	17948693	CT	rs77506522	16	3682549
S-3DBOE	BB	0.0	17880464	90332745	CC	rs2158443	16	3685782
S-3JHHV	AA	0.0	18483788	10138607	AA	rs735830	16	3695354
S-4GBWQ	BB	0.0	6476789	2727877	GG	rs17794125	16	3695926
S-4CCUY	BB	5709.94	2133347	35560693	CC	rs2791	16	3708170
S-3DCLN	BB	0.000231979	21505005	13032616	GG	rs17183750	16	3709523
S-3OHTC	AA	0.018576	2903835	16743546	AA	rs7200737	16	3711656
S-3OCNK	NoCall	0.15771626	18661184	2448102		rs3751842	16	3714611
S-3LBPC	BB	0.0	4269154	17805684	TT	rs77589994	16	3728140
S-3LTCS	BB	0.0	7321392	4354826	GG	rs73489734	16	3729459
S-3MTKL	BB	0.0	5113648	20765632	GG	rs67081976	16	3731992
S-3LAZZ	BB	0.0974574	11174849	27641025	TT	rs2108430	16	3738078
S-4RKLN	BB	0.000732037	25110712	5818572	TT	rs2072380	16	3738961
S-4JNPH	AA	0.0	21955344	69009076	AA	rs13333291	16	3745304
S-4KSXJ	BB	0.0	22605446	25763997	TT	rs13335243	16	3750975
S-3UWLZ	BB	0.0	21733936	19043293	GG	rs72760806	16	3751004
S-3PDDQ	BB	0.0	63328937	26285293	CC	rs17136481	16	3761912
S-3QYHN	BB	1.9984e-08	8187788	18350009	TT	rs67264850	16	3762331
S-4CEFU	AA	0.000382416	13947216	31375412	CC	rs129969	16	3762587
S-3CVSL	AB	90.892	16695272	18853871	CT	rs38025	16	3763734
S-3JFHM	AA	4.44089e-10	18960549	84621204	AA	rs43223	16	3764263
S-3FGLX	BB	3.28848e-06	336655	13006702	TT	rs79639764	16	3764880
S-3DFWG	BB	0.0	32426004	11431637	TT	rs59541166	16	3772906
S-3LKBQ	NoCall	0.44188458	25562744	44755537		rs3179351	16	3776171
S-3VCIO	AA	0.0	2470.48	9352914	GG	rs2072381	16	3781313
S-3HPGI	AA	9.09406e-06	19742283	6098045	AA	rs129973	16	3794791
S-3QISJ	AA	0.0	2068185	2880585	GG	rs129974	16	3795292
S-4OOQT	NoCall	0.12995563	64341296	13438789		rs3025684	16	3795363
S-4HDPI	BB	0.000988475	68711426	22273196	GG	rs3025685	16	3795946
S-4ORGY	AA	7.77156e-09	77267645	2842124	CC	rs129978	16	3798461
S-3LEFN	BB	0.39972	18178805	36279094	GG	rs129992	16	3805301
S-4FUFT	BB	8.23785e-08	13065457	3647168	GG	rs886528	16	3811556
S-4QFJD	BB	0.019706	1328414	42670405	GG	rs28653457	16	3815274
S-3TPOS	AA	0.0676622	96723425	44668066	TT	rs9931922	16	3815617
S-3AYRN	AA	135.524	72901556	29110992	CC	rs12103371	16	3816550
S-3AKOG	BB	0.000166849	7258203	24992197	GG	rs12051375	16	3827553
S-4AHSU	AA	0.0	11645114	20336353	TT	rs130002	16	3827931
S-3GYCC	AA	0.0	20991226	41544702	AA	rs130005	16	3828348
S-4LTQW	BB	2.22045e-10	42751215	10251544	TT	rs130018	16	3831187
S-3QCRO	BB	0.0	41097125	18039161	GG	rs130019	16	3831587
S-4PJXW	AA	2.15383e-07	29430078	84416876	AA	rs130021	16	3832471
S-3KELW	BB	7.99361e-09	37612106	18962643	CC	rs130025	16	3832959
S-4RWOD	AA	0.0	100894244	26816824	CC	rs8046065	16	3838298
S-3ULZC	AA	0.0	2584679	40249533	CC	rs130028	16	3839868
S-3SDHO	BB	2.63783	19074154	3654099	GG	rs73501796	16	3841028
S-4MAJQ	BB	2.22045e-10	5559517	14836765	TT	rs130030	16	3841487
S-4KOGE	AA	0.0	24748103	6134045	CC	rs130032	16	3841671
S-4GHJP	AA	0.0	35645034	14622059	TT	rs130040	16	3859961
S-4GZBR	BB	0.418664	2957255	6643968	AA	rs3025702	16	3860640
S-3QSBU	BB	1.42865	8296555	21564136	AA	rs130047	16	3862792
S-3MMPT	BB	2.22045e-10	40448495	11149941	TT	rs130052	16	3865110
S-4PCEY	AA	0.00294658	15224465	24369365	AA	rs8047425	16	3874782
S-4SJNQ	AA	0.0	17633446	48517932	CC	rs8046625	16	3889152
S-4GBVT	AA	0.0	20409725	49113516	CC	rs6500555	16	3896234
S-3TLEX	BB	0.0	36561673	25344011	GG	rs78949699	16	3896324
S-3BDKF	BB	2.61977e-05	95151483	24557063	AA	rs6500556	16	3896365
S-4SSNM	BB	0.0	84245026	2660.69	TT	rs80142020	16	3898208
S-3SFWI	BB	0.000474134	9455512	30649392	GG	rs2540038	16	3908844
S-3URUC	BB	4.92717e-08	45752832	22091807	CC	rs9940938	16	3921792
S-4HMCL	BB	0.0	5753995	21178252	TT	rs17199030	16	3922992
S-3RERY	BB	1.66533e-07	80846704	39141936	CC	rs7202140	16	3924654
S-3EEXI	AA	0.0	19051287	57858075	AA	rs2540044	16	3933998
S-4KGHQ	BB	0.0	22987328	944259	CC	rs77737767	16	3947250
S-3VWGT	BB	4.83791e-06	8324789	26659426	GG	rs116323334	16	3959208
S-4CDPV	NoCall	0.2840309	4412866	65670527		rs56849786	16	3960399
S-3EECT	BB	3.57936e-07	2957742	11117753	AA	rs11076789	16	3961915
S-3LKZT	BB	21.3635	18892273	32962234	GG	rs76759687	16	3962300
S-4LSIU	BB	0.0	6002328	21217024	TT	rs78228093	16	3962326
S-3WGVU	AA	0.045381848	2165837	1172494	AA	rs73503981	16	3962541
S-3PSEV	AA	0.00243852	33109558	96879486	CC	rs6500559	16	3969175
S-4DSET	BB	0.000642889	13113981	3230904	CC	rs2283484	16	3969463
S-3HIPF	AA	5.35955	19336823	9294089	GG	rs2283488	16	3970017
S-3PTLO	BB	1.48599	83534015	2213243	GG	rs76514516	16	3970037
S-4EBJC	AA	0.0	25870806	34458954	CC	rs62039137	16	3970637
S-3XWAB	BB	0.0	34416544	1580305	GG	rs11649508	16	3987523
S-4QWWX	AA	7.71627e-06	11853956	31192456	TT	rs17256169	16	3993253
S-4FIGC	BB	0.0	57346875	16402648	GG	rs76684367	16	3993816
S-3QEWS	AA	1171.77	11480356	94731946	AA	rs59576976	16	3993922
S-4RTXU	AA	0.0	17132809	598012	TT	rs17256183	16	3994696
S-3GDIV	AA	0.0	11167252	14117397	GG	rs7199418	16	3994927
S-4HUJJ	NoCall	0.11029284	18620891	44436196		rs714486	16	3998261
S-4LMEG	AA	0.00143282	26826138	7285535	TT	rs714485	16	3998415
S-4APDE	BB	2.71116e-06	86803687	2876607	GG	rs78234727	16	4004415
S-3VARU	AA	3.66374e-07	10125895	28248383	CC	rs8046007	16	4005521
S-4EGJL	NoCall	0.062169313	24041582	17360305		rs2238435	16	4014282
S-3KJDO	BB	0.0	15302711	14225543	CC	rs879620	16	4015729
S-4BEGE	BB	3.55271e-08	44160068	11470668	AA	rs2230742	16	4016676
S-3TUTD	AA	218.584	3351706	15185642	AA	rs3730138	16	4016943
S-3GKWX	NoCall	0.1610739	11158909	84265173		rs2531992	16	4021734
S-3MYNU	BB	1.62093e-07	49895132	17114468	GG	rs13338828	16	4022167
S-4JMWX	AA	21.3434	25738418	8300708	CC	rs4786450	16	4036155
S-4JGPA	AA	0.0	30416924	54307666	AA	rs11649287	16	4039968
S-3LSYU	BB	3.95239e-08	6331839	16514819	CC	rs17199128	16	4046041
S-3MVZD	AA	98.5797	28701975	15963278	CC	rs11647828	16	4051513
S-3SKDE	BB	28.2971	5645275	16241815	GG	rs2531969	16	4052320
S-3XVHM	BB	0.0374409	4711971	16525532	CC	rs12149274	16	4054690
S-3KPFS	AA	0.0	12804004	49006085	TT	rs8061182	16	4070333
S-4FBNV	AA	284.04	49783356	15961516	CC	rs730242	16	4070433
S-4FTAO	AA	26.6894	2491.66	14088262	GG	rs4786452	16	4071658
S-4CHVQ	AA	4.51061e-06	12155951	48325262	CC	rs10775349	16	4079823
S-3HTAD	AB	1405.1	11418269	14816422	GA	rs6500567	16	4083105
S-3FOWO	AA	7.16705e-05	21455505	61933606	CC	rs4786456	16	4083361
S-3FBZX	BB	0.000103009	55532855	25644424	GG	rs10775350	16	4086861
S-4DTFZ	AB	2.91214	16072765	16314379	GA	rs12933423	16	4087512
S-3OPXC	BB	0.000374785	35675006	7466467	GG	rs11647979	16	4094794
S-4ERNJ	BB	1.33227e-08	38877972	13647983	TT	rs2601831	16	4096511
S-3XOVJ	AA	0.0705781	35958862	12570468	CC	rs13380497	16	4099566
S-4POIN	AA	0.00575666	1175274	51969226	TT	rs12103309	16	4100268
S-3SIWC	AA	0.024528366	11867946	7752109	CC	rs11076804	16	4104389
S-3KJLL	BB	5.86198e-07	39617822	12985188	GG	rs13338087	16	4104512
S-3DKUF	AA	0.0	22264932	24106487	GG	rs13338895	16	4110127
S-3ZPAH	BB	0.0061315033	11840793	19755754	CC	rs7204987	16	4110193
S-3IQNS	AA	0.0	15873735	33860654	CC	rs8064151	16	4114276
S-4MCOJ	AB	0.0033510441	34825344	25818418	TC	rs11076806	16	4115493
S-3URXW	AA	0.0	942962	15669078	CC	rs71388559	16	4118878
S-3OKUJ	BB	4.24882e-05	49986227	15949009	TT	rs6500577	16	4122422
S-4CJMT	AA	1.4011e-06	21830732	59877216	GG	rs2532019	16	4124300
S-4FNIH	BB	0.0425403	6690447	12542137	TT	rs2239315	16	4126643
S-3EMEL	BB	3.00382e-05	11772296	787965	CC	rs2532011	16	4130204
S-4OXBI	BB	5.32907e-08	66091016	20995898	TT	rs7193369	16	4133013
S-4MHCB	AA	216.011	17967332	6208518	AA	rs7192040	16	4133033
S-4IHEH	AA	1880.41	100819666	8007059	TT	rs387212	16	4136418
S-4GRNW	AA	46.9835	36282449	15064932	TT	rs2601819	16	4147394
S-4PENR	BB	0.0	48134558	26080627	TT	rs399218	16	4151587
S-4EXNN	AA	0.0	698733	28698267	AA	rs365010	16	4152190
S-3JAHR	BB	3.01315e-06	55606226	21784207	GG	rs407642	16	4152318
S-3ROLB	AA	0.0297359	32462517	14312498	AA	rs4785953	16	4154851
S-4EDNH	BB	0.0	2720609	11385106	CC	rs432166	16	4156857
S-3RVUK	BB	0.192842	35853638	12425502	AA	rs9927767	16	4168170
S-3UBBW	AA	0.00511886	13554486	2933809	GG	rs2532001	16	4169389
S-3UPEV	AA	1651.59	26911106	12332634	CC	rs11076808	16	4170104
S-4IDVH	AA	0.879982	19149585	9912827	AA	rs10852641	16	4170161
S-3RMBS	BB	0.011473055	33093743	5418097	GG	rs7195913	16	4170411
S-3VOOW	BB	0.0	7718152	2797394	GG	rs11076809	16	4170605
S-4LRBO	BB	0.0	30211554	2760.52	GG	rs2526297	16	4173628
S-3DXHF	NoCall	0.30821654	67706287	17076366		rs11076810	16	4178473
S-4PWPC	BB	5.21472e-05	1533438	41076265	GG	rs419082	16	4179504
S-4ODGX	BB	0.0	92408484	28837173	GG	rs430537	16	4179531
S-3UYKS	BB	4.79616e-07	11800939	29857744	GG	rs413580	16	4180337
S-4KRNM	BB	0.0	6389504	28274312	GG	rs231615	16	4183909
S-3UEVJ	AA	0.0	35904265	98802496	AA	rs231617	16	4184191
S-4MCXA	BB	0.00950183	5354722	14874115	GG	rs231619	16	4184764
S-3OMLE	BB	3.68439	44891995	10881383	GG	rs7185905	16	4189926
S-3YWXY	AA	7871.07	16228676	5701139	CC	rs9936326	16	4193831
S-4SOOC	NoCall	0.12692107	3876042	552099		rs7196914	16	4194688
S-3ALSH	BB	0.0	43143225	31559307	GG	rs6500583	16	4206013
S-4EHUJ	BB	0.0	16306589	1174541	GG	rs12443863	16	4206105
S-4QUDW	AB	0.0024266155	2868628	17611414	AC	rs233634	16	4208247
S-3ZALX	BB	1.87855	7387294	16347471	GG	rs17256385	16	4208421
S-4OTCQ	BB	6.66134e-10	2084299	14194248	CC	rs9806902	16	4219964
S-3PHDN	AA	0.0	3153213	77933325	CC	rs444163	16	4220303
S-3ZSGA	BB	0.0	21483305	11991058	CC	rs7202574	16	4225688
S-4JCCK	AA	0.0108639	7225127	26718225	CC	rs11642743	16	4237623
S-3AMYI	BB	60.1573	5850476	12189263	CC	rs13338585	16	4239826
S-4HMFP	BB	1.11022e-09	45158112	15123849	AA	rs12102392	16	4244783
S-3TFPM	AA	0.0	28417942	47624762	CC	rs11865087	16	4245909
S-3PPLY	BB	0.017966086	31940552	42538604	GG	rs2892163	16	4246439
S-4KZJF	BB	0.0369055	10429911	2479326	TT	rs2159228	16	4246982
S-4BYZC	AA	0.0	1806117	59979834	TT	rs9673193	16	4248951
S-4KECS	BB	7.69396	23604143	3498.59	AA	rs9922685	16	4250023
S-3LTCK	AA	0.0	13246643	5461997	AA	rs879151	16	4250915
S-3ZMII	AA	7.32636e-06	16599388	70035297	AA	rs75275467	16	4279009
S-3KJZB	AA	1.43441e-06	16976572	5805481	AA	rs11863444	16	4281389
S-4SFKV	NoCall	0.062148895	4195386	22407627		rs736850	16	4284531
S-3UUKQ	AA	0.0	2428.21	77246796	AA	rs17136925	16	4284769
S-3ZEHL	BB	0.0	3601556	15450131	CC	rs17136931	16	4288923
S-3BLKP	BB	1.4902	4329964	9789997	TT	rs8052898	16	4294231
S-3TCYX	AA	0.0263099	17076407	48252344	GG	rs4785955	16	4297651
S-3YPJZ	BB	1751.38	8993387	20478237	GG	rs55697622	16	4299989
S-3OPYJ	BB	1.55431e-08	56280725	22731987	GG	rs67770272	16	4304266
S-3KHOE	AA	0.0	20436013	22402052	GG	rs9936111	16	4304349
S-3OPER	AA	0.00160512	23559282	78418616	CC	rs251740	16	4317811
S-3PDKZ	BB	0.0	36516702	19062177	GG	rs3848370	16	4360314
S-3CXQL	AA	748.201	35545889	27255818	TT	rs2072151	16	4391040
S-3BOEY	BB	5.58998	12648956	18363241	TT	rs12445693	16	4391733
S-4BBDN	BB	6.88338e-08	56624255	12115374	TT	rs3747575	16	4415410
S-3BZUM	AA	34.4196	2898604	12397999	CC	rs7191705	16	4416101
S-4THWH	AA	8.88178e-10	1750.66	4334996	CC	rs4786487	16	4440397
S-3ZVAY	AA	0.0	20682695	6717458	TT	rs3747579	16	4445327
S-4KSMX	BB	0.0	26601123	14912268	GG	rs7205189	16	4460114
S-3FMHK	AA	55.5216	22640842	10171867	AA	rs11076831	16	4460133
S-4MLTW	AA	6.52767e-05	19330471	12019828	AA	rs11648292	16	4462897
S-4DOKZ	BB	0.000325258	3942604	13620618	GG	rs6500597	16	4470736
S-3OWWP	BB	0.0	18282707	13515061	CC	rs7201012	16	4480682
S-4HMOV	AA	0.0	28790093	43222632	AA	rs17137032	16	4487540
S-4NQOP	BB	0.0	34736618	18373881	TT	rs4786493	16	4500122
S-3FMOV	BB	0.0	6510014	31245244	AA	rs6500605	16	4502410
S-3QBXQ	AA	0.0	17830143	6650359	TT	rs6500606	16	4502514
S-3FPYP	BB	0.0	56889874	2221813	CC	rs7188421	16	4507063
S-4LWLG	NoCall	0.2990229	14044576	8277626		rs4785966	16	4518754
S-4MYXV	BB	0.0	54269116	22330977	AA	rs17137051	16	4521749
S-4SJZV	BB	0.0	3992728	25168499	GG	rs78538387	16	4523167
S-4BMQW	BB	0.0	20868648	62972974	TT	rs77430528	16	4523389
S-4GVAG	AA	0.000550888	13466936	4181403	TT	rs4786500	16	4525265
S-4QDMZ	BB	0.0	20581992	10594707	CC	rs8048958	16	4539156
S-4PAUN	AA	30.2872	8200681	5225344	AA	rs8055559	16	4540227
S-3DUIH	AA	0.773183	18583224	9540822	TT	rs7192051	16	4542117
S-4RVIH	AA	0.0	37877566	10394175	TT	rs9302781	16	4548992
S-3VHWA	BB	0.0	46182532	22312654	GG	rs1362626	16	4549226
S-3ULEG	BB	175.208	94628796	16472489	CC	rs11076834	16	4549583
S-3OLUY	AA	0.0361673	2373.28	84051294	TT	rs10500325	16	4553192
S-4BZQF	AA	1.22125e-07	7124169	21097955	AA	rs2270366	16	4558615
S-3PHHX	AA	0.15597	34762131	14664825	AA	rs1051308	16	4560301
S-3MTEQ	AA	0.0	24575757	5579001	GG	rs4786509	16	4568769
S-3BCPW	AA	31.7191	25560986	49802518	AA	rs11076836	16	4569331
S-4QGCF	AA	1.37668e-06	20789314	75415454	CC	rs73496732	16	4579169
S-3CCEC	BB	0.0	23794284	15676063	CC	rs7188489	16	4579252
S-3TQOB	AA	0.249695	33013228	16739607	CC	rs80120056	16	4579415
S-4IBOH	BB	4.01668	21643031	509651	GG	rs77666378	16	4580179
S-3KXQV	AA	0.0	12206047	26381616	CC	rs10451135	16	4580214
S-3ZKCC	AA	0.0	16763871	16332733	CC	rs59860500	16	4582652
S-3ASTO	BB	2.22045e-10	734606	27272324	GG	rs3747600	16	4586222
S-3YGQU	AA	0.0336153	20357269	54844415	CC	rs860891	16	4586529
S-3LTMY	BB	0.0	4614202	18909373	CC	rs1684583	16	4598558
S-3NVEI	BB	3.01981e-07	100214404	22418813	TT	rs73513041	16	4600431
S-4CGTG	NoCall	0.122985885	57345757	2830018		rs111579187	16	4603709
S-4HWCG	AA	6.02252e-06	36101174	11770703	GG	rs7186935	16	4609219
S-4FPQB	AA	3.59712e-07	15459382	42035257	GG	rs841207	16	4611759
S-3WOTL	NoCall	0.3002952	9582153	14150214		rs6500617	16	4632954
S-3DFZC	AA	0.0072517316	39599373	16779973	GG	rs7188811	16	4654871
S-4AKJH	BB	0.0064500254	22000054	3891186	TT	rs12931438	16	4657101
S-3ZFKX	AA	0.0	18019088	45507104	GG	rs1684612	16	4671466
S-4MJVK	BB	0.00847713	15013436	26108765	GG	rs4332748	16	4676730
S-3FDWM	BB	0.002941138	17714767	35137593	TT	rs3848375	16	4677190
S-4FKGP	AB	7.59367	20738896	31053314	AT	rs74005380	16	4689697
S-4QLYH	AB	0.00123083	17804349	14428807	GT	rs28731058	16	4690187
S-3LFSW	AA	0.0	11446437	27049823	GG	rs79520273	16	4690767
S-4AZGC	AA	0.000157132	16865828	78192395	AA	rs11640681	16	4692091
S-3QCEF	BB	2.22045e-10	3748742	13373282	GG	rs6500627	16	4692113
S-3DEBL	BB	1739.44	13760392	2981919	GG	rs7188817	16	4716974
S-4PJZP	BB	0.0	1964074	88182227	CC	rs2450390	16	4725450
S-3YTMW	AB	0.00766678	14550819	9968127	GA	rs1684605	16	4726008
S-4PRKA	BB	0.0	2998798	14428365	GG	rs841212	16	4749915
S-3GHWA	AA	584.981	41899326	28529817	TT	rs863980	16	4751045
S-4AHJJ	NoCall	0.12582272	18097292	30001946		rs73504482	16	4764573
S-3DMAR	AA	1.32472e-05	2335913	9721837	CC	rs859297	16	4772993
S-4ODBR	BB	0.0	20296407	13502134	CC	rs859298	16	4774237
S-4FGNX	NoCall	0.39326316	10839628	6999296		rs859302	16	4780262
S-3GQBC	AA	3.16858e-06	20551582	75566406	AA	rs859303	16	4781191
S-3JLVD	AA	0.02761945	16628322	12163379	AA	rs859322	16	4781874
S-3PVOM	BB	0.0	5900576	17611027	TT	rs859321	16	4782283
S-3MNQI	AA	9.60565e-08	3285576	15192223	AA	rs859309	16	4788275
S-3KZJW	NoCall	0.3220557	9635419	12662864		rs17137222	16	4789474
S-3ZBBW	BB	0.000173952	12542693	25729973	TT	rs2075469	16	4794873
S-4ERXL	AA	0.00316351	21801611	8103889	AA	rs2075470	16	4795245
S-3MYII	NoCall	0.2523348	35323044	22464875		rs17137242	16	4798072
S-3XOHO	BB	3.59712e-07	12437329	35238923	CC	rs9935103	16	4808260
S-4QELR	BB	0.002360297	1951549	30291184	GG	rs7191598	16	4814037
S-3NBWY	BB	106.268	14462571	25664895	GG	rs2341986	16	4819496
S-4SSQG	AA	0.0	16017725	3697526	AA	rs930854	16	4864101
S-4ROFS	AA	3.33067e-09	13715895	49773444	AA	rs930855	16	4864179
S-3XDEC	AA	0.102614	3532.9	14784637	GG	rs12325592	16	4864997
S-4GGEA	BB	20.679	15691094	38829307	CC	rs8059204	16	4869658
S-3HGOG	BB	0.0143161	3535078	23174463	GG	rs9938805	16	4877553
S-4HBNS	NoCall	0.26922536	11618794	18603557		rs17137315	16	4894416
S-3WXVN	BB	0.0	14022267	25912007	GG	rs17631213	16	4895379
S-3SNTF	AA	4696.37	1351091	9127102	AA	rs1056333	16	4902481
S-3TBIT	AA	0.0	9113484	19449413	GG	rs9935725	16	4906421
S-4MCEL	BB	0.0	80946497	24073413	CC	rs3747613	16	4908504
S-4GZXU	BB	0.0578642	6866198	12713591	AA	rs3747614	16	4908667
S-4QQMA	BB	26.5526	1403275	2654365	CC	rs8060178	16	4908714
S-3TFBJ	BB	0.0	6075904	26469758	CC	rs8060576	16	4908956
S-3XFCD	AA	0.0	15495161	36395856	TT	rs2063101	16	4916348
S-4QMUZ	BB	0.0	7231504	26831375	TT	rs3813749	16	4919127
S-4ISDI	BB	0.0	2663751	13404875	AA	rs3813750	16	4919253
S-3CQMJ	AA	2.74936e-05	33571226	11670621	CC	rs12446456	16	4922201
S-4GWXV	AA	0.160825	3524022	1973548	GG	rs2251666	16	4923091
S-4HPFM	AB	0.002518167	93787915	12206174	GA	rs7191502	16	4923127
S-3MSAJ	AA	0.0	2898541	8882517	GG	rs17771656	16	4928257
S-4RYMS	AA	0.000791398	24565256	10411805	AA	rs2660228	16	4928339
S-4OMDA	BB	0.0	43372595	19292682	GG	rs1049212	16	4932929
S-4QAAC	BB	0.0025951818	11644357	25642048	GG	rs2015319	16	4936280
S-3HFPV	BB	0.0	17593079	13819844	CC	rs11076856	16	4949815
S-4RDQG	AA	88.4748	22787864	12321154	CC	rs13334749	16	4952194
S-3BQSX	BB	0.00101579	38633658	16220353	CC	rs4786561	16	4974001
S-4BWZF	BB	9.85288	15635377	27355896	GG	rs56091930	16	4977328
S-3VRSO	AA	0.0	29495017	35310217	CC	rs11861717	16	4991277
S-3COYB	AA	719.337	49640986	27962297	GG	rs2908652	16	4999985
S-3GJQM	AA	0.0	2773101	9285705	CC	rs11645150	16	5005222
S-4BYIO	AA	0.0	23634185	55629987	CC	rs759194	16	5006249
S-3EDIF	AB	0.0024211854	26684675	29604514	CT	rs759192	16	5007643
S-4HXCA	BB	0.0	11756292	2320019	TT	rs8054461	16	5010834
S-3WZRI	AA	0.0	20673657	38681604	CC	rs8049697	16	5010913
S-4KMDQ	AA	0.0108691	12684985	41705777	GG	rs9934316	16	5018987
S-4GHQE	BB	0.0	67933734	23521755	GG	rs74005423	16	5019009
S-4GYEX	BB	10277.5	99178735	22547737	TT	rs13335768	16	5023270
S-3YAVD	BB	8.02219	30562448	5720135	AA	rs2908645	16	5032910
S-4AMKU	BB	0.420289	13298622	29237827	AA	rs7203260	16	5033982
S-3IUBA	AA	0.0	15859711	30092813	AA	rs2908644	16	5034089
S-3ATGH	AA	0.0049420646	81813605	47388712	CC	rs74561281	16	5042611
S-4HBGH	AA	35.4003	8015307	33063342	CC	rs12919205	16	5049314
S-4BGUW	AA	0.0	69259326	28424893	GG	rs11076865	16	5053161
S-3ENSZ	BB	294.658	1010297	26376172	CC	rs1558562	16	5061883
S-3NMKF	AA	0.0016676084	19570839	98443524	CC	rs1558561	16	5061948
S-4HUVP	AA	0.001449927	15406375	8097674	CC	rs1558560	16	5061971
S-3DTNK	BB	9.74776e-08	29283286	13331552	GG	rs17634236	16	5067149
S-3OPIP	BB	0.030859496	1748519	31770698	TT	rs2972284	16	5068152
S-3AKXX	AA	0.0	11682312	27376425	TT	rs9930069	16	5070502
S-3MPRQ	BB	0.0	49986996	32364136	CC	rs8062943	16	5071544
S-3CGJR	AA	0.753857	76731445	44861996	GG	rs12929808	16	5073887
S-4MDJQ	BB	3200.17	51653625	10052102	CC	rs7110	16	5074952
S-3HXIY	AA	0.0588304	34051255	10996172	GG	rs7188856	16	5075633
S-3QJND	BB	409.042	48490344	8723555	CC	rs3743841	16	5080086
S-3DTUQ	BB	0.000473023	7903198	21043726	CC	rs3743840	16	5080121
S-3BHGQ	AA	0.0	25983398	5726172	GG	rs12927246	16	5091398
S-3MEQY	BB	0.025669906	99004474	12901798	TT	rs8046702	16	5101291
S-3WASA	AA	0.0	16876182	40653482	CC	rs17137555	16	5107990
S-3OXUP	AA	1.86517e-07	23437673	89187256	TT	rs3760030	16	5119872
S-3XEOR	AB	0.005847604	25667767	485594	AG	rs8047950	16	5120143
S-3WMHG	AA	9.83757	40581442	16432126	CC	rs8045294	16	5122681
S-3YJCZ	BB	0.0462479	45910446	16573046	CC	rs8045473	16	5122784
S-3KQFJ	BB	601.272	2233134	50180596	GG	rs12381130	16	5161774
S-4GWDO	NoCall	0.32149318	34194465	2400843		rs11076882	16	5188185
S-3QMRA	BB	0.0	2474475	3432593	GG	rs11076884	16	5194490
S-3HINJ	BB	0.0	72841125	3369045	CC	rs7195954	16	5194955
S-3YSLT	BB	0.0	582134	19120641	AA	rs9932776	16	5196741
S-4EHUL	BB	0.00545437	4734204	14730237	GG	rs9930273	16	5212801
S-4NXHD	BB	0.0	64563605	2949283	GG	rs13337363	16	5225217
S-3XYXK	BB	0.0033505468	10809937	18225925	GG	rs11639765	16	5226643
S-4LIZX	AA	8.43769e-09	63910785	23054547	CC	rs74003808	16	5226995
S-4OYBU	BB	69.5921	81386566	15987676	AA	rs17137660	16	5231096
S-4HQFR	NoCall	0.06059008	12823091	10377072		rs77061337	16	5241629
S-4DRZE	AA	0.0	9505257	25014897	AA	rs116440985	16	5246203
S-3OFGZ	AA	0.0	11113236	3465509	AA	rs11647577	16	5246373
S-4OOTK	BB	0.0	44829428	12805153	TT	rs2091525	16	5247684
S-4FZMK	AA	0.0	43340664	6091104	GG	rs9931274	16	5247769
S-3FUPJ	AA	0.040630676	30103093	14718438	TT	rs9924207	16	5247853
S-3WKRJ	BB	2.61737e-05	11164294	4312157	CC	rs4786641	16	5248749
S-3AQLQ	BB	0.0	44449673	15310553	GG	rs114248782	16	5255814
S-3YCRD	BB	0.0	16934088	960545	CC	rs11076893	16	5255874
S-4FYBB	AA	0.0	28896008	93291644	GG	rs8049646	16	5264399
S-3SVKZ	BB	0.0	30117395	15359185	AA	rs2141351	16	5264786
S-3SADC	AA	0.00358994	5740649	2731268	GG	rs6500670	16	5273716
S-4JJXJ	BB	2.50108	94316016	2396676	GG	rs12600138	16	5275418
S-3DBUK	AA	0.0	18412864	25498737	CC	rs73522333	16	5275451
S-3AYBA	AB	0.0035714984	18935986	11500969	TC	rs17137689	16	5277515
S-3DJLB	BB	0.0	10784911	23039949	AA	rs17137690	16	5277561
S-4JZYO	BB	0.0	45044385	14227781	TT	rs4786648	16	5279336
S-3ZYSH	BB	0.00241346	24052017	6624826	TT	rs1919056	16	5279667
S-3AIEE	AA	0.0	19527782	29844788	TT	rs7204436	16	5283491
S-4EQCJ	BB	722.309	73214075	2205292	CC	rs11865807	16	5300647
S-3ZXIE	NoCall	0.4704004	10828464	3261621		rs113866963	16	5305499
S-4AHXM	BB	0.0692178	14298192	64834326	AA	rs11076902	16	5310865
S-4PMGF	BB	0.0	3537503	1261651	CC	rs4786017	16	5311539
S-3ASIK	AA	0.0036065157	41227217	33052422	AA	rs1985931	16	5321639
S-4EUKI	BB	0.0	44881467	2213859	GG	rs8060883	16	5322634
S-3UWOC	AB	0.0014606649	19277057	10255127	GA	rs8063238	16	5322931
S-4BPVB	BB	0.633594	38374533	8340029	GG	rs8059124	16	5325700
S-4RLDT	BB	0.0070590307	98989044	15824342	CC	rs7188721	16	5331838
S-4CVPM	BB	0.0	17979993	19925233	AA	rs9928320	16	5338275
S-3FPCM	AA	0.0	518801	21990723	AA	rs9925874	16	5354642
S-3FSZE	NoCall	0.124719314	10822933	17004783		rs7197326	16	5361795
S-3YLUN	AA	2.22045e-10	15256305	3176217	TT	rs11647553	16	5361834
S-4RIXG	AA	0.0130658	24213955	10308386	TT	rs4786665	16	5361883
S-4PUFQ	AA	0.0	16269319	48235394	TT	rs4786670	16	5365646
S-3BDXL	BB	0.0	13761514	30420574	AA	rs9972783	16	5370410
S-3TNYJ	AA	0.0	33696592	13498878	GG	rs17183430	16	5376507
S-4GGPQ	BB	0.00713164	1253908	30868984	GG	rs17787815	16	5376876
S-3HYXA	BB	41.5963	1119449	15940931	GG	rs6500681	16	5378429
S-3LWHK	BB	0.783586	17988524	3481103	GG	rs6500682	16	5378785
S-4ARPP	AA	0.00975234	2402902	10256974	AA	rs7193122	16	5378842
S-3PYNI	NoCall	0.1873277	1704235	14247031		rs2341521	16	5382857
S-4RUXD	BB	1664.6	1122.19	22260217	TT	rs1878540	16	5383594
S-3QGVH	AA	0.0	19386896	44194843	GG	rs1878542	16	5383801
S-3NNSS	AA	0.0	20014509	24112357	GG	rs7185834	16	5384465
S-3HIWI	AA	0.0	24884692	11922384	TT	rs13334638	16	5389354
S-4LBFA	BB	2093.8	56526404	6789776	GG	rs11076912	16	5390638
S-4RRMG	AA	6.52811e-07	18900332	8050748	GG	rs9926353	16	5392358
S-4PWYX	BB	3598.57	9861049	18651466	TT	rs9921635	16	5392598
S-3WUOU	AA	3.44169e-07	1714545	8577454	AA	rs9940065	16	5393009
S-4FBIU	BB	0.0023093289	18726597	28792246	AA	rs7194294	16	5395091
S-4OLBA	BB	3.12861e-06	15376229	37989868	TT	rs35705764	16	5404377
S-4OJRY	BB	0.0	26405023	15023248	CC	rs1358489	16	5409673
S-4FBBF	AA	0.0	19328579	5340343	CC	rs17137899	16	5410389
S-3IETA	BB	281.671	6284023	14454878	GG	rs4786026	16	5415971
S-3HLVG	NoCall	0.36729136	9832239	7229054		rs492459	16	5421561
S-3DLAD	AA	0.0	8282817	17805457	TT	rs485335	16	5425168
S-4SZKI	BB	0.000335947	8242386	22371636	CC	rs500780	16	5427239
S-3ARYQ	AA	0.0	14394862	19907384	TT	rs2880071	16	5429799
S-3EFSH	BB	1706.18	21770813	36617432	TT	rs4786027	16	5433075
S-3PTAN	BB	0.000121771	85631824	17637561	TT	rs62017743	16	5433594
S-4BUIN	BB	0.259804	9753657	19784414	AA	rs560591	16	5436488
S-4SBBC	AA	1.36622	7410192	20580865	GG	rs11643947	16	5441125
S-3YOYF	AA	0.0	16200287	32337656	CC	rs60018174	16	5452751
S-3NNBW	AA	1.9984e-08	993933	28370065	TT	rs489923	16	5454454
S-3HWFL	AA	3.85247e-07	24201187	6727745	TT	rs490662	16	5454486
S-3RIWO	AA	0.0	2199053	63859344	CC	rs552477	16	5454823
S-3UDHS	BB	1.11022e-09	15403737	42297253	GG	rs67839461	16	5455574
S-4MDRW	BB	0.011573078	31930923	2969173	GG	rs519562	16	5456071
S-4DHED	BB	0.0	18344344	14112285	GG	rs13337877	16	5456328
S-3TODK	AA	3.01981e-07	13049028	3514213	CC	rs11859738	16	5460945
S-3FWNF	AA	0.000372049	2727741	69924066	TT	rs12445342	16	5474696
S-4GHLY	BB	0.0	5276953	16175162	CC	rs472051	16	5478605
S-4ODPF	BB	0.0	37080023	21789011	GG	rs4786684	16	5483427
S-3OCPU	BB	0.0	33496912	17740872	TT	rs4270175	16	5485117
S-3MTFR	BB	8.65974e-10	7368389	17363193	GG	rs13335865	16	5494808
S-4HOAF	NoCall	0.41076326	15529745	9388907		rs572481	16	5494943
S-4CIAT	BB	0.0	26471255	12092161	CC	rs1878543	16	5495968
S-3FBDW	BB	384.425	23682936	6504519	GG	rs538498	16	5496373
S-3JHBG	BB	0.0	439487	19717842	GG	rs9933119	16	5500174
S-3QLVB	BB	3.39617e-05	96154895	2203012	GG	rs8058497	16	5501730
S-3FPFH	AA	0.0	22401145	44304114	GG	rs9921596	16	5503323
S-4HGAV	AA	0.0	15343405	32208902	GG	rs547564	16	5507616
S-3DVLO	BB	0.0	83450195	32020415	GG	rs510308	16	5509379
S-4QREW	BB	0.000429929	6886165	15510266	CC	rs8049130	16	5516062
S-3ZNFY	AA	0.0	18435073	418468	AA	rs3848379	16	5518427
S-3WJOL	AA	0.0	18066317	4902108	AA	rs9922602	16	5521376
S-3ZGOG	AA	4.21885e-08	21268096	5993347	GG	rs2341495	16	5525321
S-3JSIV	BB	0.0	30280582	21300867	AA	rs4786689	16	5526492
S-4QNDE	AA	0.000806675	9214173	26269186	GG	rs8061285	16	5527411
S-3GXPS	BB	4.28873e-05	10531426	22365676	AA	rs4786690	16	5529807
S-3RJNX	BB	0.0	18482767	6875322	GG	rs8054024	16	5530617
S-3VCOI	AA	214.256	28393376	12475765	GG	rs8060174	16	5531735
S-4NSYS	BB	0.0	5887848	43287515	GG	rs4412971	16	5532193
S-4IECT	BB	0.000814626	14226176	4068599	CC	rs2342435	16	5532879
S-4MIIO	BB	0.026869	62419653	18612285	GG	rs4464083	16	5539008
S-3TSGY	AB	0.03344356	18700593	12906354	CT	rs7196880	16	5539511
S-3AIHS	AA	0.0	94386255	17986328	CC	rs34825685	16	5540108
S-4NHNH	BB	36.9929	1063505	22140825	CC	rs8046890	16	5542382
S-3CIJC	AA	184.152	1639328	98206384	TT	rs1352150	16	5544444
S-3NCGQ	AA	0.0	15098846	3231305	CC	rs4630546	16	5544933
S-4DPYG	BB	0.0	54591187	29382478	GG	rs7185578	16	5548020
S-4CXUH	AA	0.0	25183962	81452686	CC	rs6500692	16	5553986
S-4NOAC	AA	2.22045e-10	15051558	46126855	AA	rs12923969	16	5555136
S-3QUST	BB	0.014556685	2680509	4395537	CC	rs9630640	16	5559015
S-3EQEW	AA	0.0	16129565	5138625	GG	rs13329980	16	5561069
S-4EVKO	BB	0.0	3849617	21171558	CC	rs8058856	16	5563370
S-4HCSP	BB	1.25144e-05	20163853	6018005	TT	rs8047061	16	5563621
S-3ROSF	AA	0.0	19008517	19954959	GG	rs9930112	16	5564044
S-4KHZY	AA	0.0351842	31744502	13855372	GG	rs1876353	16	5564346
S-4SVKI	NoCall	0.11060361	7120592	11725914		rs17138005	16	5572104
S-3AQEN	AA	0.003055866	18151514	99334247	TT	rs1386058	16	5572126
S-3YQCC	BB	3.13749e-06	24917265	9509924	CC	rs8048083	16	5572640
S-4PDJJ	BB	0.0	21520238	1015486	AA	rs1352148	16	5588022
S-3FGQQ	BB	4.44089e-09	70627545	16428896	AA	rs1352149	16	5588083
S-4KLEA	BB	0.0	10734391	36270752	AA	rs4786701	16	5588529
S-4EWGS	AA	3.8658e-06	12695154	24794798	CC	rs2171227	16	5588923
S-4PIPX	BB	0.0	30092404	1080759	GG	rs1531976	16	5589876
S-3SXJA	AA	7.65254e-06	24083928	90850464	GG	rs4511536	16	5590434
S-3QNLR	AA	3.77476e-08	19683517	43559103	AA	rs4427802	16	5590625
S-3LFSM	AA	85.886	30237327	11182416	CC	rs67240172	16	5590699
S-4GTIW	AA	0.0	7066694	20872467	AA	rs11076930	16	5598926
S-4OEJF	AA	0.0	98677405	24942227	TT	rs4387604	16	5599065
S-3ECOK	BB	0.0	4526733	15278898	TT	rs1543940	16	5599773
S-3WDZT	NoCall	0.29668027	50942915	6666924		rs1872685	16	5600179
S-4MDZQ	AA	0.0	14288983	26165436	AA	rs1386072	16	5600752
S-3HKYM	BB	2.84217e-08	32686584	8941421	CC	rs7200483	16	5602094
S-3QLUV	BB	9.58944e-07	14558838	40063638	GG	rs729172	16	5606197
S-3CDMO	BB	2108.18	13924353	15628519	CC	rs7202720	16	5606374
S-4ROMH	AA	0.00329679	22844421	68145245	TT	rs11640110	16	5606416
S-3OAEF	BB	2.67786e-06	32705164	2109768	TT	rs11641512	16	5607313
S-3QHFF	AA	0.0	101762213	18775829	GG	rs4271592	16	5608413
S-3WPPE	BB	0.0037448872	10908257	17484995	CC	rs1876358	16	5608833
S-4MFRT	BB	0.00943981	16177562	4973603	GG	rs9888783	16	5609315
S-3FXZG	BB	0.0	5199562	23840842	GG	rs1386061	16	5609984
S-3SNJV	AA	2.37628e-05	1922041	9083565	AA	rs1386060	16	5610051
S-4BJKV	AA	0.01199	10905421	51911743	AA	rs7186722	16	5616054
S-4HRJR	BB	2.22045e-10	3556798	11572881	AA	rs6500698	16	5616334
S-3OPPJ	BB	3.0118	8326888	2185853	CC	rs11641772	16	5616944
S-3NYMB	AA	0.00629647	25347913	75774084	GG	rs7197808	16	5623072
S-3CGVG	NoCall	0.15142943	31049944	31406262		rs12930250	16	5623455
S-3KHOH	BB	0.0	6386312	22212346	AA	rs4786718	16	5625681
S-3VKEN	BB	0.0	5216759	20293942	GG	rs4786720	16	5627737
S-3VQVB	AB	69.2979	3243503	13076603	GA	rs1860304	16	5631166
S-3PLJK	AA	34.4245	21890017	7884079	GG	rs17138116	16	5631226
S-4BINU	NoCall	0.11356067	24139526	26593247		rs4786721	16	5632390
S-4QWNG	BB	0.00358934	4899481	2223.44	GG	rs4786043	16	5632426
S-3YLUY	BB	0.109012	19258081	4359.16	GG	rs2029178	16	5635504
S-3WFQM	AA	0.0	25212937	2887506	GG	rs2029177	16	5635614
S-4PCVG	AA	8.88178e-10	29286987	8381919	AA	rs2029175	16	5635779
S-3UXNP	BB	0.28817	569712	25262666	AA	rs7204253	16	5636183
S-3RDQF	AA	1.05915e-05	85699274	24193526	TT	rs4786723	16	5636445
S-3KPQV	BB	0.0	46009326	15491644	GG	rs13338958	16	5645422
S-4OBLW	AA	0.0	35895881	31455212	GG	rs13330062	16	5645572
S-3HQUX	AA	0.0	2896082	592692	TT	rs12443931	16	5645771
S-4RIZB	AA	1.9762e-08	21874155	6732291	TT	rs9922300	16	5646205
S-3IXFZ	AA	0.0	18447483	36959225	TT	rs9922984	16	5646285
S-4GEXM	BB	4.44089e-10	23377826	95534875	GG	rs4786729	16	5646708
S-4PBUE	AA	0.007165717	18699305	12267334	AA	rs8062942	16	5654040
S-3NLMC	AA	0.0	9504027	20822603	AA	rs58926436	16	5654167
S-3LGMD	AA	0.0	2021738	4118005	GG	rs10400961	16	5654393
S-4NDRF	BB	2.55662e-05	20353132	37512256	TT	rs7184251	16	5656788
S-4KNTL	BB	3.53051e-07	11326221	39582693	TT	rs9921862	16	5658177
S-3VNXN	AA	5.63061e-06	30149944	85899536	CC	rs7193327	16	5659312
S-3HGPK	AA	77.7181	2906751	2457056	AA	rs60036435	16	5659697
S-3AIML	NoCall	0.1894611	23470176	3124614		rs758449	16	5660929
S-3VXGK	AA	0.0	15382675	37717255	GG	rs7196755	16	5663190
S-3IPNM	NoCall	0.10833243	2520643	49537985		rs887249	16	5664069
S-4GKRU	AA	0.0	27268228	101527704	AA	rs887251	16	5664992
S-3VOHK	BB	1.03384e-05	773188	23266733	GG	rs12933988	16	5669598
S-3XYNS	BB	0.0024827353	7692937	1460.52	CC	rs1034908	16	5669756
S-3WWLH	BB	0.0	21341714	13415889	GG	rs867163	16	5669808
S-4NGJV	BB	4.44089e-09	3799877	7633299	GG	rs3964090	16	5670164
S-4JGEM	BB	0.0016475223	5775609	10332002	GG	rs9932995	16	5670591
S-3KJCA	BB	1157.61	8498539	2388267	CC	rs2078357	16	5672875
S-4JHJJ	AA	0.014381491	15888041	73549274	TT	rs4786739	16	5675044
S-4QGTW	BB	0.0	695194	18006414	CC	rs4786048	16	5680579
S-4KANF	AA	0.000795401	19327052	61418756	TT	rs12446006	16	5681687
S-3APKW	AA	0.0	21017341	35732266	GG	rs8046997	16	5682868
S-3QOMK	AA	3.51763e-05	1041477	5487017	CC	rs7206521	16	5691542
S-3PCDY	BB	0.0330363	16056479	42115607	GG	rs6500709	16	5695374
S-4JFVD	BB	0.00156692	3701871	8700566	CC	rs12934235	16	5697395
S-3GKSQ	BB	0.0	27428546	3337836	CC	rs17138268	16	5703711
S-3ZIME	AA	0.000886804	11333483	3775063	GG	rs9924080	16	5704598
S-3WHWZ	NoCall	0.16802168	22932551	3782289		rs12444593	16	5704841
S-4RFDB	BB	0.023362	5865491	17116476	TT	rs12448261	16	5705091
S-4GXOE	AA	0.0	1614031	21518233	CC	rs2109002	16	5711401
S-3PHEK	BB	3.59268e-06	16721277	27429578	AA	rs17138303	16	5716261
S-3YEYC	BB	0.022111187	41362817	6252681	GG	rs4786746	16	5717324
S-4CPVR	AA	0.618579	10207784	25308824	CC	rs12928116	16	5717883
S-4CBKA	BB	4.44089e-10	9051261	27250762	AA	rs7197912	16	5718000
S-3EGRR	AA	5.33479	25842207	11544729	TT	rs2079740	16	5725267
S-4DHIK	AA	0.0	2147496	5142557	TT	rs2079741	16	5725286
S-4OSOA	AA	0.000582296	10894333	18697777	AA	rs7197364	16	5727249
S-3DZYG	BB	0.0	21449066	13838384	CC	rs2215244	16	5727605
S-3RXRB	BB	0.0	7016936	25867505	GG	rs78171809	16	5728485
S-4EOUI	AA	0.0	15766508	45686707	GG	rs9927066	16	5728636
S-3JWPR	BB	0.003694914	11996692	2082015	GG	rs917523	16	5728904
S-3XSYD	BB	0.0	52623755	27942559	CC	rs17138337	16	5729773
S-3LFCT	BB	0.0	1591634	83290814	TT	rs8063638	16	5729870
S-4ELTX	BB	1639.43	681071	15588339	GG	rs7205413	16	5730176
S-3SUXS	AA	0.0	22160935	27429605	CC	rs73516358	16	5730787
S-3EYTS	BB	0.0	37665445	12533972	TT	rs8056887	16	5735074
S-3HSLT	BB	0.0	24411652	32793774	GG	rs66705462	16	5735985
S-3OBYE	BB	0.0	290994	15790112	GG	rs4786754	16	5740007
S-4OESS	AA	589.38	83171173	44058658	AA	rs7196920	16	5740711
S-3DNXZ	AA	0.0	4151261	11805763	TT	rs10459826	16	5740785
S-3CMNH	AA	0.0	2800325	7105271	GG	rs9926632	16	5741354
S-3TACA	BB	0.00101034	40906555	79409436	AA	rs12444089	16	5746733
S-3RGGS	AA	6.66134e-10	21689739	81838855	GG	rs2058168	16	5747275
S-3EQUG	AA	0.0	1683.05	50427155	TT	rs17346577	16	5747454
S-3VSNX	AA	0.0	12870634	30086447	CC	rs2342723	16	5748791
S-3HFQL	BB	0.0	31621454	14747538	CC	rs766209	16	5751221
S-4GPQF	BB	4.21774e-05	6014768	34909697	GG	rs11076950	16	5751369
S-4HVHS	BB	0.486888	16542344	46284937	TT	rs11076951	16	5752283
S-4KYLS	AA	0.0	16181017	2322239	CC	rs4786060	16	5752636
S-4MRTE	BB	0.0	29353452	26249797	CC	rs1558221	16	5753180
S-3WHVV	AB	506.186	21229963	19799448	AG	rs1558222	16	5753202
S-4EPWV	BB	5.3606e-06	4446561	14175112	CC	rs11861124	16	5753405
S-3EDJS	BB	0.03780228	15845126	17053171	TT	rs17432885	16	5753480
S-4PVXJ	BB	0.0	66908044	20283745	AA	rs17432899	16	5753958
S-3EJPM	AA	0.0	14277461	27347748	AA	rs17138415	16	5754236
S-4MKXI	AA	6.97886e-07	29954834	13459244	CC	rs56726423	16	5754464
S-4ISHF	BB	118.333	97752496	23163276	CC	rs11076952	16	5754694
S-3HRES	BB	0.0	2236867	9561773	AA	rs2041255	16	5755043
S-3EPUH	BB	0.0	3053961	9486115	CC	rs68064848	16	5755688
S-3EQGT	AA	0.000500544	20015985	71136774	GG	rs12444485	16	5755823
S-4OBZH	AA	0.0012419783	3106366	17781305	CC	rs12922826	16	5758907
S-3VLVB	AA	7.93413	2185879	7952677	CC	rs12447242	16	5759019
S-4MVXQ	AA	0.00633001	6708236	19157523	GG	rs12447100	16	5759070
S-3ZGDP	BB	3.30894	12488851	2513676	GG	rs8050184	16	5759269
S-4PQTO	AB	0.004264176	1991792	10520297	TG	rs4786764	16	5760406
S-4HPKB	BB	0.0	2738645	91315796	TT	rs740655	16	5761537
S-3PYBX	AA	0.0	20770347	15751723	GG	rs7192139	16	5762949
S-3JAWF	BB	0.0072145	18189094	2775482	CC	rs12922055	16	5765074
S-4IWDR	AA	0.0	25510378	6649035	AA	rs4786768	16	5765655
S-3ARSL	BB	0.0	22096806	16848936	TT	rs79051077	16	5765999
S-4PAQG	AA	56.6752	2026592	10603549	TT	rs2108988	16	5774174
S-3TDHV	AB	0.029238148	12960598	2755554	AG	rs12597146	16	5776480
S-3FIWP	AA	8.88178e-10	10716713	20461002	CC	rs34395325	16	5776673
S-3JBDA	AA	0.0	1869801	48429776	CC	rs13335025	16	5782839
S-4JXNO	AA	0.00502756	2158128	6459354	GG	rs9931378	16	5783022
S-4EOJP	AA	4.80371e-06	4104253	100774664	GG	rs12232417	16	5783316
S-3MOXN	NoCall	0.06323383	80206226	1338457		rs9925071	16	5784107
S-3ZQYM	BB	8.88178e-10	15006541	5470361	AA	rs6500716	16	5784305
S-3YLYQ	BB	0.0	22314905	9472876	AA	rs9927851	16	5785027
S-3ZYSA	AB	0.0044894335	31581592	3013889	CG	rs9937894	16	5785134
S-3OOOD	BB	0.0197823	57042584	16628898	AA	rs17138489	16	5785307
S-3YHRW	AA	279.273	2781912	9146814	AA	rs12596497	16	5788915
S-3DLBU	AA	0.000179294	65704016	2282359	GG	rs9302806	16	5793163
S-3ZVAH	BB	0.0	22323068	90215564	TT	rs8062586	16	5793684
S-4QEIY	BB	3.44613e-05	5870013	26317656	GG	rs9927588	16	5794173
S-4KOEF	AA	28.6427	20382334	13618195	TT	rs9941024	16	5794312
S-3SPYL	NoCall	0.17839423	25876394	2122.07		rs7196169	16	5805977
S-4INJU	AA	0.0	932527	1871461	GG	rs9302807	16	5807581
S-4IKWB	BB	3.97733	94703796	24902498	AA	rs9922609	16	5807646
S-4TCEK	BB	0.0	41978882	13744005	GG	rs10500328	16	5807878
S-3ZKDN	AB	356.019	28739846	24013293	AG	rs7189389	16	5808520
S-4MGHX	AA	5.43872	28607234	12431481	CC	rs7205418	16	5808871
S-3SEON	AA	33.8953	5357083	3969812	AA	rs62014103	16	5809025
S-3YVQC	BB	1.32316e-05	896201	27732988	TT	rs3910449	16	5810349
S-4NNMB	BB	8.88178e-10	19710878	8794174	GG	rs4786775	16	5813657
S-4FUQX	BB	0.0	40446426	17110286	GG	rs7190850	16	5814033
S-3UXVB	AA	3.9968e-09	5473546	15266228	CC	rs9937971	16	5815299
S-3APNX	BB	2.22045e-10	102283844	28102788	GG	rs8061354	16	5815953
S-3XNHY	AA	0.0	20518628	710202	CC	rs8062798	16	5816062
S-4PISN	AA	0.0	1944965	23683742	AA	rs1865814	16	5817372
S-4GJHI	NoCall	0.35867363	73255585	26504913		rs7187706	16	5822456
S-4SVMW	BB	7.55129e-06	5313969	18862692	GG	rs9926259	16	5828748
S-3RTTL	AA	0.0	14694409	21161414	CC	rs7198618	16	5829440
S-3XOTQ	BB	0.0	20889821	11679313	GG	rs28373422	16	5830356
S-3OSDA	BB	0.0236788	363965	6250511	TT	rs726240	16	5831291
S-4LOEP	BB	0.0	24743182	13359462	TT	rs10852665	16	5833068
S-3TMFP	AA	0.000197611	32818826	7518943	CC	rs11076968	16	5835173
S-3LEVR	AA	8.88178e-10	2515006	63091516	CC	rs11076969	16	5835438
S-3GMQQ	AA	0.0	36353484	7155475	CC	rs11861310	16	5835841
S-3CGWA	AA	0.0	40584348	71722705	CC	rs9926798	16	5835883
S-4BIXX	AA	0.0	18832974	31380972	CC	rs9923094	16	5839806
S-4JOKC	AA	4301.87	16542944	10955345	TT	rs11865092	16	5840365
S-3JXQI	BB	0.0	21008382	17663595	CC	rs4786777	16	5841386
S-3JZST	BB	2009.47	10342753	18581621	CC	rs4349145	16	5842171
S-3EGRS	BB	1.11022e-09	9513583	4729235	GG	rs17138652	16	5843087
S-3EGWA	BB	0.967643	82801526	2290162	CC	rs8045174	16	5843110
S-4JZQF	AA	0.0	14524839	35114957	CC	rs17138654	16	5844415
S-3WMEE	BB	1.11652	50571133	875.11	AA	rs1436395	16	5845200
S-3RSOW	AA	0.0	26499585	35700104	AA	rs1347587	16	5846387
S-3XDDO	BB	0.0	25797958	17671486	GG	rs8059231	16	5850793
S-3WXNI	AA	0.0	28953857	42727243	CC	rs3901417	16	5853086
S-3JFLM	BB	6.88338e-08	7360175	20780144	CC	rs11642829	16	5853760
S-4THUF	BB	0.0	37290408	15420165	GG	rs17792406	16	5854167
S-3XKOX	AA	0.043882035	9162554	42333392	GG	rs9938377	16	5861006
S-3GNIT	AA	0.0	20896562	3127776	TT	rs7342717	16	5862164
S-3VZQU	BB	0.0	30286914	2051108	CC	rs2342742	16	5862420
S-4DPVZ	AA	0.0	24581882	477605	GG	rs6500725	16	5863931
S-4DDJG	AB	0.0017457354	12215498	17613042	GC	rs9302808	16	5870606
S-3ZCRM	AA	0.0	21167668	48143146	TT	rs9930544	16	5873425
S-3RKER	NoCall	0.103954636	21728784	28623933		rs17189619	16	5874274
S-4THGA	AA	0.00224439	29372249	17504977	TT	rs2164509	16	5885940
S-3JXDY	AA	0.0	15860201	24978003	CC	rs13330468	16	5887364
S-4TJEK	NoCall	0.08842256	11283601	15284974		rs12930358	16	5891004
S-3VJNI	NoCall	0.42815292	13172979	18877446		rs9933711	16	5891580
S-3LBOD	NoCall	0.07719174	30400264	18572512		rs7206716	16	5892126
S-3TTKT	BB	0.0	2810745	91840094	CC	rs10500329	16	5894782
S-3LZEJ	NoCall	0.38969153	20351362	32737632		rs1865809	16	5896895
S-4INRD	BB	0.0	5385421	21771692	CC	rs4786784	16	5900277
S-3JEND	BB	0.0	54976196	23464849	GG	rs7200256	16	5903317
S-3HBZG	AA	0.0	12495363	23099467	AA	rs4786785	16	5904219
S-3JEEP	BB	0.0022018962	8892128	13185907	TT	rs1816549	16	5909380
S-4PLTM	NoCall	0.3859436	12811516	17727642		rs1529917	16	5910763
S-3GRVQ	AA	3.9968e-09	2269346	36796033	GG	rs11076977	16	5910875
S-4GJTA	AA	0.0016153463	2474338	9770571	CC	rs12446251	16	5912617
S-3ARSQ	NoCall	0.32321334	16348372	28582214		rs1436114	16	5917012
S-3YNXS	NoCall	0.19356443	3560159	30934258		rs9925189	16	5918207
S-3EIPW	AA	0.0	12402825	23915811	GG	rs1898225	16	5920511
S-4ELUA	AA	0.0	13156376	16879347	CC	rs3859166	16	5928063
S-4GLQQ	BB	2093.92	31511475	55294106	CC	rs3859167	16	5928256
S-3XRWH	BB	0.0	4579388	13403208	GG	rs3859169	16	5928654
S-4ALJJ	BB	0.012366602	1492698	30021248	AA	rs8054620	16	5928901
S-4HHZF	BB	0.0	41185428	21848516	GG	rs8044156	16	5931071
S-4THUM	BB	0.0	6368918	23424011	AA	rs11076983	16	5933559
S-3NAUR	BB	4.44089e-10	37197028	23766472	TT	rs41453244	16	5935648
S-4GKCM	BB	0.000456488	97291455	33975315	GG	rs8045242	16	5940154
S-3GYKF	BB	11.3035	9594648	30139348	GG	rs4786787	16	5941187
S-4CNLJ	BB	0.0	40731308	12373569	GG	rs4786067	16	5941875
S-3PMYZ	AA	0.0	23467444	46973416	CC	rs2005820	16	5941964
S-4GTWW	AA	2751.91	15754495	12023988	TT	rs4786068	16	5942216
S-4CGKI	BB	8.03135e-06	53012274	16623395	CC	rs8048580	16	5943231
S-4QYIX	BB	0.852571	73745197	13339502	AA	rs17138800	16	5947449
S-3KZDA	AA	0.0	36483054	5646376	TT	rs13337803	16	5947892
S-3YLPT	AA	0.0240245	1147994	4077099	CC	rs12921351	16	5949302
S-4GXRR	AA	9.54792e-09	100305914	21652856	CC	rs12446993	16	5949350
S-3VTUY	AA	0.0	33421284	93758435	CC	rs12925721	16	5949780
S-4RKIU	BB	0.009371534	10322781	14398951	AA	rs7200864	16	5950604
S-4JKNC	BB	2.40503	6136954	12687815	AA	rs9929090	16	5951332
S-4ELUY	AA	0.0	2337016	42388184	TT	rs9933735	16	5951841
S-4RLAI	AA	0.0	22152432	38698175	AA	rs3848386	16	5952157
S-4DXBL	AB	1185.65	100523413	13975759	GA	rs3859170	16	5952339
S-4FAMA	BB	0.0	8387276	35065078	GG	rs1012259	16	5952909
S-3AKFA	AA	0.731494	13281942	5909258	GG	rs8049302	16	5953354
S-3DFGL	NoCall	0.26381218	29487036	15512887		rs9926181	16	5953785
S-4GNRT	BB	0.190251	11637147	27827542	TT	rs7202978	16	5953960
S-4DVEV	BB	2.44249e-08	10590521	28949114	CC	rs4786788	16	5955519
S-3EHFO	BB	0.000181049	4104102	10274304	AA	rs9928116	16	5961030
S-3MABG	AA	14.9792	22711675	12337578	AA	rs11862945	16	5961661
S-3KZII	BB	0.0	3170703	20791133	AA	rs11647351	16	5963875
S-3UDPE	NoCall	0.14689177	3688319	17169342		rs9925412	16	5967410
S-3QRWL	NoCall	0.09967942	23380378	14831014		rs13339452	16	5969892
S-4ANBO	NoCall	0.139889	8628814	1176149		rs2215262	16	5972877
S-4SCPM	BB	109.096	1729612	30661282	AA	rs1821694	16	5973158
S-3IOMG	BB	0.0	25069107	14938849	GG	rs10492751	16	5986665
S-4LKIQ	AA	0.00326475	2006824	1142.89	AA	rs10521082	16	5986703
S-4OJNE	NoCall	0.08667487	14942181	7340784		rs7185816	16	5987478
S-3OLQB	BB	1.45439e-06	88670953	2438136	AA	rs13333075	16	5990767
S-4INHW	AA	0.0	40203481	14754717	TT	rs17138979	16	5998886
S-4EIAD	BB	0.029532	15996554	36680034	CC	rs9925350	16	5998977
S-4SVTI	BB	0.0012767651	7879515	17995892	CC	rs41431844	16	6005853
S-4IZGJ	AB	8251.94	1289927	21966396	GT	rs2098078	16	6012106
S-4JTSX	BB	0.0	5015019	14238982	GG	rs17717574	16	6012336
S-4PSJO	AA	0.0	16074077	21791983	CC	rs8050038	16	6017976
S-3EXTS	AA	0.0	22560938	29809882	CC	rs17718128	16	6021733
S-4BFYI	BB	0.0	21955827	10592756	AA	rs735919	16	6022280
S-3MFNE	BB	0.0	25949673	12410492	CC	rs1076380	16	6023195
S-3XDLO	BB	0.0	21662778	89813654	AA	rs1076382	16	6023323
S-3CLPN	BB	7.32747e-09	3459918	77724634	AA	rs887264	16	6023858
S-4DHWI	AA	0.0	11328807	31274387	CC	rs887265	16	6023892
S-3DYVV	AA	0.0	20106056	77022705	CC	rs2098080	16	6036358
S-3KUYL	AA	1618.39	13604044	80243774	GG	rs8057452	16	6038717
S-4KHJE	AA	0.0	8124366	17891583	TT	rs9940145	16	6042619
S-3UPCM	AA	0.0	1605278	4639298	AA	rs9929481	16	6043106
S-3YOFA	BB	0.0	202393	14632677	AA	rs7202335	16	6046397
S-4TGEV	AA	0.000151528	15244775	73293713	TT	rs13335835	16	6046712
S-3WTXA	AA	0.0	14657156	41698047	GG	rs12709148	16	6046935
S-4NBJX	BB	2170.08	12101046	20998608	AA	rs9928219	16	6051448
S-3GBNK	AA	2.4869e-07	881556	3205617	CC	rs7185087	16	6055190
S-4KFCC	BB	5.28688e-07	49829297	1127747	CC	rs17139113	16	6055337
S-3JIME	AB	0.0035594518	19908525	33349033	GT	rs114455556	16	6061016
S-3CIAO	BB	20.4675	13556195	24807466	CC	rs2012644	16	6061259
S-3ROJX	AA	0.0	21779333	6767489	CC	rs9930950	16	6065848
S-4FPPX	AA	0.0	85277167	30628177	AA	rs41530646	16	6066396
S-3NDAS	AA	14.585	3123208	13765319	GG	rs4786804	16	6071498
S-3IQZW	BB	0.0	6977067	16553948	AA	rs12444143	16	6071910
S-3UBNB	BB	0.0	38924866	19508864	GG	rs9889217	16	6074679
S-3HAML	AA	0.00359536	20297853	84672034	GG	rs11859046	16	6075279
S-4HRGL	NoCall	0.070456766	2630549	38241125		rs4786075	16	6075570
S-3YXWJ	BB	1.49824	35472714	10063727	GG	rs4786808	16	6076046
S-3NPPD	BB	1.33005e-06	35191745	99239734	CC	rs4786077	16	6076051
S-3ZCQN	AA	0.0	13542166	2106767	CC	rs12149886	16	6077103
S-4DMIT	AA	0.0	32389893	5972297	GG	rs7359435	16	6077370
S-4OGNV	BB	0.0	21401299	10370327	GG	rs9927022	16	6077549
S-3LKAO	NoCall	0.15818202	2708845	1025723		rs12102772	16	6077845
S-4HPXK	BB	0.00348676	55357886	91747174	TT	rs7205233	16	6078029
S-4QHUL	BB	7.871	23951115	5637379	AA	rs7203563	16	6078181
S-4SWRF	AB	0.0020034614	10237789	16864606	AC	rs9923541	16	6081000
S-3XVGJ	BB	0.0	35233884	14791139	AA	rs12447958	16	6081912
S-3JZID	AB	0.026797712	12326542	13184573	TA	rs11647480	16	6082139
S-4MPIY	AA	0.13896	14722871	751444	AA	rs12932768	16	6082930
S-3ZPZM	BB	0.0	28187286	2468785	AA	rs2059271	16	6085403
S-3ORRR	BB	0.0	61146246	21117815	GG	rs17139226	16	6089495
S-4PFQR	BB	2.90878e-07	8730201	26006714	TT	rs72772814	16	6089729
S-4CVUW	NoCall	0.4505324	22084944	14677195		rs11641287	16	6090308
S-4ICLO	BB	1.0969e-05	4431504	13190934	GG	rs12448620	16	6091709
S-3MFXS	NoCall	0.22704035	18906895	14703203		rs28504388	16	6092080
S-4EAFJ	AA	0.12948	8816549	4225268	AA	rs57353382	16	6092333
S-4LHPA	AB	0.010130384	21754446	17060825	AG	rs17139233	16	6097042
S-3AJVY	BB	0.0	19251073	18498464	CC	rs11864276	16	6097063
S-4BEHV	AA	970.423	26235132	16809415	CC	rs74006574	16	6097963
S-3NIKS	AA	0.0061738174	25703044	15417297	TT	rs11644623	16	6104118
S-3RSQT	AA	1.19904e-07	16764052	6651877	AA	rs12709149	16	6105243
S-4EEFE	BB	14.8488	4777853	11326306	AA	rs17191656	16	6105651
S-4KZWH	AA	0.543127	25274263	8282428	CC	rs17139246	16	6106260
S-4HFOQ	AA	0.578821	29403132	12984408	CC	rs8055878	16	6106359
S-3XWMZ	AA	1.23679e-06	12292312	39105038	AA	rs8055778	16	6106836
S-3QRUR	BB	1.22121	6041926	12385996	TT	rs17139255	16	6107174
S-3RUFG	AB	0.25226	2654.72	2288.26	TC	rs7198605	16	6107421
S-4ODNG	BB	0.029148918	12548588	1690742	TT	rs8062118	16	6107554
S-3JEHI	AA	7.92432	21974617	11455172	CC	rs6500742	16	6109221
S-4RSQH	BB	0.0	265974	6010814	GG	rs7204228	16	6109848
S-4ICCM	AA	104.69	22994863	9038973	GG	rs2020270	16	6110251
S-3CLAC	AA	5.24225e-06	95482776	15604988	CC	rs1035562	16	6110332
S-4GNZD	BB	0.0	4488829	19663904	TT	rs1035564	16	6110547
S-4IJJX	BB	0.0	29644382	23441367	GG	rs8048056	16	6110691
S-3BBVZ	AA	0.0	16578367	28268542	CC	rs12920946	16	6111009
S-4EYND	BB	0.0	24972083	10531833	GG	rs1424118	16	6111073
S-3BERM	NoCall	0.31103846	9997245	18172551		rs4786809	16	6111253
S-3JHFG	BB	0.0	25028725	19187649	GG	rs11641970	16	6112244
S-4QOOQ	AA	308.203	4307486	26145552	CC	rs34315978	16	6113118
S-3DSSF	AA	0.0	32347634	28836078	GG	rs72772837	16	6113143
S-3XTGV	AA	2.82646	6438699	27675015	AA	rs8045590	16	6114071
S-3CUSH	AA	1.70086e-06	1672.57	26854095	GG	rs889697	16	6115580
S-3EFBL	BB	0.0	28771136	20594333	GG	rs9937132	16	6115960
S-3WWIQ	AA	0.0	47661987	12971056	AA	rs4360938	16	6116418
S-4BBEI	BB	0.0	70470264	26761245	TT	rs113658982	16	6119982
S-4QHSG	BB	0.0	19291544	14026686	CC	rs78277297	16	6120174
S-4MVTY	BB	8.78503	31162253	1195683	CC	rs59357394	16	6120408
S-4STSJ	AA	3.48248e-05	96735956	46919714	GG	rs61049035	16	6120557
S-4JZPG	BB	1.1946e-09	34424445	16717285	AA	rs7202456	16	6120885
S-4GWKR	AA	0.0	1270825	30690237	AA	rs7195637	16	6120965
S-4LRVI	AA	0.0	7669929	17873944	GG	rs929887	16	6121557
S-3SHLW	BB	0.0	2853861	13335769	GG	rs12600109	16	6122393
S-3WRUG	AA	0.0	14172133	49428516	GG	rs59189656	16	6122549
S-4CDSZ	BB	0.0	18465414	10878813	GG	rs1991055	16	6122714
S-4SSWX	AA	0.0	1206517	20726616	CC	rs73523835	16	6123045
S-3EMPG	AA	0.0	11125653	21033307	TT	rs34151263	16	6123096
S-3GLRO	AA	0.0	13596768	29572095	CC	rs61658635	16	6123671
S-3JUQB	AB	0.003180905	40514243	4549424	AG	rs34899432	16	6124569
S-4MBHZ	AA	0.0	14193059	33705328	CC	rs9927211	16	6124714
S-3WSUX	BB	4.859e-05	19763646	43631323	TT	rs35779952	16	6125174
S-4PLYC	BB	0.0	27306085	13086978	GG	rs12931716	16	6125476
S-3DPQS	BB	0.0	5409465	20305853	GG	rs12931744	16	6125544
S-4ISGL	AA	0.0	16032383	33752097	CC	rs61135738	16	6125817
S-3HZAT	BB	68.2845	6275714	1581.71	CC	rs33994535	16	6127042
S-3XRMN	NoCall	0.42112166	81893634	43122092		rs7202198	16	6127992
S-3VFFY	AA	0.0	14507667	2705471	TT	rs4124065	16	6128400
S-3OMTL	BB	3.03082	55328754	15364102	CC	rs2343519	16	6128520
S-3COOD	BB	0.0	32708963	15084222	TT	rs6500750	16	6132598
S-4SMZC	BB	0.0	24972375	6678327	AA	rs4786811	16	6132787
S-3GFSY	AA	0.0	14938369	31107346	CC	rs12928388	16	6136356
S-3UFKZ	AA	0.509074	48726364	23626398	AA	rs77781044	16	6137065
S-3TAPN	BB	0.0	18825984	100548584	AA	rs12927811	16	6137184
S-3RMSE	AA	2.66454e-08	17194259	28249792	AA	rs1352157	16	6137411
S-3FTEV	AA	0.0	3865664	5706396	AA	rs80355298	16	6138296
S-3MODW	BB	0.0	13648412	49265433	CC	rs17139355	16	6139239
S-4LTCE	AA	1254.08	8344023	68537897	TT	rs17139361	16	6139749
S-4HAOD	BB	3.44169e-07	1394223	6364839	CC	rs11649422	16	6139913
S-3SZAQ	BB	244.813	2065192	27219907	AA	rs9930996	16	6140163
S-3TKOH	AA	8.62643e-07	23483792	8480919	TT	rs9931343	16	6140479
S-4GWPB	BB	307.593	65865204	11739597	TT	rs9936351	16	6141379
S-3IFQU	AB	134.68	15776671	24951118	CG	rs12927079	16	6142023
S-3TTPQ	BB	0.000203373	28855414	74028986	CC	rs7201506	16	6143356
S-4MBOS	BB	0.0	37843756	16060946	CC	rs6500759	16	6143994
S-4CRBW	NoCall	0.27927282	8446986	15140887		rs1906058	16	6144648
S-4AQMH	BB	0.0	81106635	24098394	TT	rs12597236	16	6151362
S-3UIKZ	BB	0.0012717054	19342006	4047035	AA	rs11077003	16	6155229
S-4ABJI	BB	0.0	8170496	37828276	GG	rs7197461	16	6158261
S-3RJVU	BB	0.0	32287515	29949993	GG	rs73527911	16	6158897
S-4OXPT	AA	0.0	18972631	29551913	GG	rs78185209	16	6158964
S-3ZPCO	NoCall	0.070880264	4707842	1790097		rs7196040	16	6161004
S-4AMAT	AA	5934.52	2094588	13360798	GG	rs11864918	16	6161120
S-4LLOI	BB	3.84137e-07	40390253	13214753	TT	rs8054147	16	6161222
S-4DLAZ	BB	0.0	32230743	11663219	GG	rs75794078	16	6161740
S-4NHQR	BB	0.0	36913428	15108656	TT	rs17802299	16	6161794
S-3SOKH	BB	0.0	2713066	14360962	CC	rs2035593	16	6161995
S-4RHKM	BB	0.0	51301855	17876803	AA	rs12597709	16	6162146
S-3HORH	AA	3.84137e-07	21685078	90001697	AA	rs76567626	16	6162245
S-4PDQP	NoCall	0.06594261	4842302	9524113		rs75782612	16	6163099
S-3PXLE	BB	0.0	48260693	3445005	CC	rs9921786	16	6163124
S-3FYLU	AA	0.440342	35147332	16885375	AA	rs2880647	16	6163800
S-4BWZH	BB	0.0	17180899	17170303	TT	rs9302817	16	6163936
S-3XDZK	AA	1.06581e-07	12052642	22800943	CC	rs9302818	16	6164306
S-4DLWY	BB	0.00246977	51710724	1684868	GG	rs4786083	16	6164399
S-3WXXZ	AA	0.0	11887098	34651736	CC	rs10500331	16	6164478
S-3GJUP	AA	3.58158e-06	30343179	7371993	CC	rs76558585	16	6164908
S-4QIEW	AA	0.0016697138	25330547	12396674	CC	rs9927421	16	6165126
S-3QKET	AA	0.0	97307495	3214365	GG	rs73527933	16	6165523
S-3EINN	AA	69.0745	11343533	28775485	CC	rs59379546	16	6165539
S-4CBAH	AA	0.0	75560065	17784753	AA	rs747399	16	6166791
S-4KKEZ	AA	0.0	2223522	23015877	GG	rs1994358	16	6169307
S-4MDER	BB	0.0	6317539	13384211	TT	rs1994360	16	6169689
S-3SOMF	BB	0.0374435	14640365	3877162	CC	rs9646295	16	6170093
S-4LWEZ	BB	0.0	5302847	18429054	AA	rs9646296	16	6170195
S-3MEUC	AA	0.0	17345248	35680243	AA	rs75026688	16	6170241
S-4EOOY	AA	275.498	28247666	100596875	CC	rs7200942	16	6170697
S-3FPSA	AA	0.595477	4249994	1804451	TT	rs12931102	16	6170735
S-3BWOF	AA	1.13021e-06	13594435	4293259	GG	rs7202799	16	6170955
S-3FSPT	AA	0.015898397	11039669	7738968	AA	rs4786084	16	6172773
S-4OPMO	BB	31.0152	20898653	45402484	GG	rs2343573	16	6173186
S-3VUNL	AA	0.006826221	49402576	3411015	TT	rs4786821	16	6173543
S-4RUMZ	AB	2087.89	12404171	14841799	CT	rs1386090	16	6177575
S-3BXGJ	BB	0.00127122	4293308	14870892	CC	rs1386091	16	6177740
S-4CNGH	BB	0.0	18604381	6999887	CC	rs6500760	16	6180375
S-3BTGJ	BB	0.0	20952412	13931794	AA	rs7187986	16	6180806
S-3GBKZ	BB	0.0	39674106	18297936	TT	rs12924882	16	6180907
S-4SFEM	AA	9.72755e-06	16115101	56111633	AA	rs78717097	16	6180987
S-3AGLT	BB	0.0	2081738	63041125	AA	rs1463243	16	6181344
S-4BQXK	AA	2.22045e-10	46710092	1797662	AA	rs75423042	16	6181527
S-4HBOK	AA	0.0	33694714	671857	CC	rs2009670	16	6182114
S-3PAXA	BB	0.0	6245039	32555085	CC	rs62015666	16	6182336
S-3EFCA	AA	0.0	24456016	32211615	CC	rs75424014	16	6182450
S-3POUJ	BB	0.0	36625507	17417615	GG	rs17195220	16	6182615
S-3EFSG	AA	0.0	13919966	24586322	AA	rs115867391	16	6195155
S-3FVRG	AA	0.0	22932246	15405002	TT	rs11646906	16	6197799
S-4BGZR	BB	0.0	17373396	2637768	GG	rs12924838	16	6197835
S-4JYUU	BB	0.0228422	9067989	22964102	GG	rs73529956	16	6197985
S-4QVVD	BB	0.0	25025456	10967661	AA	rs12928512	16	6200328
S-4DQHF	BB	187.601	584.88	10832922	TT	rs2343524	16	6205209
S-3OGNX	BB	0.0	21403412	19571017	CC	rs4786089	16	6207389
S-3ENFN	BB	0.694527	13566912	38772932	CC	rs9941045	16	6213137
S-4EPSE	BB	1.35447e-07	736254	1592201	AA	rs9939030	16	6213294
S-4IKNQ	AA	0.00125546	16248214	73024585	CC	rs10500332	16	6220216
S-4NJFS	AA	0.0012772828	18255353	19075298	AA	rs34166019	16	6220438
S-4QBAS	AA	0.0	16761425	28525513	GG	rs12709151	16	6221276
S-3XAUG	NoCall	0.37290552	29901846	18858229		rs76227951	16	6221308
S-4HDUK	AA	1.90514e-06	12461428	36237817	AA	rs17139502	16	6221373
S-3YHLK	AA	3.6013e-05	28877559	9661261	GG	rs7186747	16	6231959
S-4ILCI	BB	0.0	36060904	14094534	TT	rs7191797	16	6232039
S-4BPVH	AA	0.0	18959658	38867105	TT	rs9938831	16	6237017
S-4DNXQ	AB	0.037801962	13848369	72372876	AG	rs8058875	16	6238085
S-4CLJP	BB	0.0	34645764	19870701	GG	rs55661662	16	6238103
S-4BFIE	AA	7.77156e-09	19210066	47907056	CC	rs8044490	16	6238153
S-3JWAG	BB	0.0121122	18145469	29782861	TT	rs13333761	16	6238959
S-3WARF	AA	0.0	2362757	5053981	AA	rs11646736	16	6241565
S-4HNLS	BB	0.0	45671313	15434156	GG	rs62016020	16	6242062
S-4IUVA	AA	0.0261654	23938252	11675145	AA	rs57029104	16	6250908
S-3EBXF	AA	0.0771877	18644662	81292487	CC	rs62016040	16	6252046
S-3WZTW	AA	0.0	17574287	27474442	CC	rs12103273	16	6252217
S-4TKJU	AA	0.0	12064613	19353761	CC	rs7191142	16	6253878
S-3ZQJE	AA	0.0280576	10777413	4064493	GG	rs7189825	16	6253951
S-4MRPU	BB	1.48248	29167656	40355984	AA	rs4786836	16	6263633
S-3DSFJ	AA	2.80719	23922065	10673461	TT	rs11640806	16	6264037
S-3VDOF	BB	5.62452e-05	30201358	10403959	GG	rs11640853	16	6264138
S-4SASO	BB	5059.25	74853845	14313057	CC	rs11077014	16	6266525
S-4ITEN	BB	6.12621e-06	7215065	17212914	TT	rs12924056	16	6267057
S-4JFJJ	AA	1.55431e-08	12777999	2862466	AA	rs9925016	16	6267864
S-4FTDE	AB	18.6795	38502747	38374908	AC	rs11645590	16	6268965
S-3IIJH	NoCall	0.2226919	47561258	32546567		rs4786840	16	6268980
S-4KTKQ	NoCall	0.33085623	92035864	17150802		rs62016050	16	6269507
S-4CTKI	AA	0.0	2005906	33332318	CC	rs12325559	16	6270452
S-3AVJX	AA	0.0	10146432	3125561	CC	rs1362313	16	6270717
S-3LADW	BB	0.0	18230713	18423088	GG	rs11077016	16	6270845
S-4TMAF	BB	0.0	35786713	29170095	GG	rs59387399	16	6271148
S-3NABC	BB	0.0	24719563	2023203	GG	rs60754176	16	6271515
S-4NCVL	BB	2.22045e-10	5670491	20996145	GG	rs5008169	16	6271873
S-3YZRD	AA	0.0010909609	21744797	69901416	CC	rs5008173	16	6272049
S-4FGBP	BB	0.0	38317517	22979995	GG	rs72776415	16	6272462
S-3UTCF	BB	0.0	23997777	96458606	CC	rs11646801	16	6278881
S-4EMPE	BB	1.63765e-05	24664627	44332855	TT	rs17139600	16	6279094
S-3VGUY	AA	0.0	13418961	2848688	CC	rs67994102	16	6280171
S-4CYLG	AA	0.0	1227031	2621011	CC	rs56055447	16	6280393
S-3NKQE	AA	0.00325025	10467666	5003699	AA	rs76149602	16	6281015
S-3KMRW	AA	0.000421918	29110728	13278113	CC	rs78536197	16	6281097
S-3LEEJ	NoCall	0.052530825	19231179	13278641		rs17139608	16	6281175
S-3OKWK	BB	0.0	488.39	19807751	CC	rs13330139	16	6281263
S-4KMVJ	AA	0.0	20089032	29576556	CC	rs17139612	16	6281293
S-4RAGL	AA	0.001115329	22456128	11830839	AA	rs58661509	16	6281518
S-4MOCM	AA	0.0	2444033	11895737	AA	rs72776423	16	6281653
S-4GRFA	AB	0.027563669	10224674	17265507	TC	rs17217621	16	6282073
S-3KAXK	NoCall	0.18791613	56868756	31342682		rs9935258	16	6282312
S-4SEPQ	AA	1.26565e-06	4215841	10440697	GG	rs11077017	16	6284887
S-4KUHJ	AA	0.0	1704333	33435623	TT	rs4474682	16	6285091
S-4CXDQ	AA	0.0	35678447	5458231	CC	rs35271072	16	6285410
S-4ESSG	BB	0.0	22785638	11648448	GG	rs13336322	16	6291019
S-4RPQU	BB	2.22045e-10	42592987	27435342	GG	rs13337594	16	6291619
S-3LPEL	AA	0.0	2306792	56283624	AA	rs13337379	16	6294809
S-4ECPJ	AA	0.0	9196313	42154367	AA	rs11077018	16	6295074
S-4NNCN	BB	0.0978634	30240012	11177485	GG	rs12445734	16	6296189
S-4AKGD	NoCall	0.29173777	7636618	7680752		rs17139670	16	6296280
S-3LRMA	BB	0.00245802	18782281	5097201	AA	rs10500336	16	6297505
S-4DIHG	AA	0.0	56311145	20586305	CC	rs28626029	16	6298949
S-4MKTG	AB	0.018600648	26686667	17359625	CG	rs8047375	16	6299208
S-3ZPGG	BB	1.90958e-07	5146687	1839725	GG	rs8046144	16	6299235
S-4TKVI	AA	0.0	28226624	5873523	TT	rs8057108	16	6299574
S-3UDRB	AA	2.22045e-09	30644597	8026122	CC	rs75017966	16	6299593
S-3UNRD	AA	0.00880734	1283766	37914838	CC	rs8049123	16	6302145
S-3VOYS	BB	0.073291	12698055	2189085	CC	rs12918682	16	6302521
S-4JZYZ	BB	2.22045e-10	25956085	18267035	GG	rs8050918	16	6303353
S-3LPEC	BB	1.55431e-08	4703353	16224634	CC	rs17139688	16	6303802
S-3GVDT	AA	0.000355163	14049762	549124	TT	rs10500337	16	6303869
S-4JQWW	AA	0.0023145087	11130764	28952448	GG	rs8054572	16	6304211
S-3LSME	AA	2.22045e-10	4232409	15603363	AA	rs10500339	16	6304356
S-3RHRB	AA	0.0	27187556	797416	AA	rs28473390	16	6304872
S-3OTSZ	AA	153.027	98019855	87548737	AA	rs4786846	16	6305454
S-3LLSI	BB	3.39728e-07	6004727	13302238	AA	rs7187537	16	6306114
S-4EMAC	AA	5.12479e-06	26644856	957739	AA	rs77849097	16	6306539
S-4KMSC	AA	2.22045e-10	1867361	5634043	TT	rs9935793	16	6306989
S-3ZFNY	AA	0.0	1067112	38196707	GG	rs12597241	16	6307709
S-3VDBN	AA	0.008739174	19436299	10144122	CC	rs8063289	16	6307980
S-3YILQ	AA	0.0	10990597	3725555	CC	rs17219189	16	6309556
S-4NGLP	NoCall	0.05318095	18270225	2050508		rs7201725	16	6309616
S-3JXYW	AA	0.0	14931763	28178302	AA	rs4786847	16	6310233
S-3XCBB	BB	0.0	3036898	10965183	GG	rs12443531	16	6311201
S-4EADC	BB	0.0365593	1204447	2244977	AA	rs12598401	16	6311269
S-3SVRN	BB	0.0	27487888	1238775	GG	rs8045543	16	6311382
S-4DTDA	BB	0.0	83318365	27707031	TT	rs7188257	16	6314935
S-4GXHJ	BB	0.017752534	20997095	34590186	CC	rs8047922	16	6315175
S-3GQLI	BB	0.0	44766147	2371059	AA	rs7206839	16	6318193
S-3OEUD	BB	0.0	4193026	14915879	GG	rs74005056	16	6318223
S-4TBLG	BB	0.0	34128595	36878728	GG	rs74005062	16	6318582
S-4ARKG	BB	0.0	554.83	19364513	GG	rs79932192	16	6321588
S-4PVFM	AA	0.0	16194508	2545659	AA	rs74005064	16	6321644
S-4MXQA	BB	0.0	37020975	10362817	TT	rs4786091	16	6321977
S-4OOWW	BB	0.0	66082135	17349602	AA	rs12599972	16	6325879
S-3OTPW	AA	0.0	25959294	28001044	CC	rs72776482	16	6330063
S-4ICAI	AA	0.0040669	26833394	101854706	CC	rs73535370	16	6330821
S-4OCGW	AA	0.0407701	2194468	9899114	TT	rs4786848	16	6330856
S-3LPEB	AA	2.22045e-10	2432582	793457	AA	rs6500767	16	6334991
S-4QNJM	AA	812.652	37875684	19099057	TT	rs8062427	16	6335331
S-3NDAD	BB	1545.11	12538058	35365513	GG	rs1978316	16	6337314
S-4AYRN	AA	0.0	15978048	5439933	AA	rs1978315	16	6337331
S-3OIZM	AA	2.22045e-10	17913755	40262726	TT	rs17220165	16	6337519
S-4RFUI	BB	0.0	3154897	1303157	CC	rs1420036	16	6337686
S-4FJPJ	BB	0.0	28442267	12787019	AA	rs1420035	16	6337761
S-3NHHZ	BB	0.0	5521736	2207733	AA	rs4274444	16	6337977
S-4CUKA	AA	0.0	21358933	5549792	TT	rs4255787	16	6338221
S-3PYKJ	AA	22.1601	19150579	102378955	TT	rs4255788	16	6338235
S-3VVXG	AA	0.000191824	22845005	1036205	CC	rs67861918	16	6338425
S-3GPJE	BB	0.0	36578995	12681492	GG	rs7199463	16	6338456
S-3PRXK	BB	0.0	3102823	17864384	GG	rs17220445	16	6338473
S-3ESLM	AA	1.61002	12678319	29322607	CC	rs7201015	16	6338545
S-3AHCT	AA	657.897	5639048	40733395	AA	rs9935647	16	6339193
S-3AIEX	BB	0.228886	46569415	13533676	GG	rs62016193	16	6339309
S-4GJMK	NoCall	0.111535005	13263555	24962107		rs1344469	16	6339595
S-4CPJJ	BB	267.986	24955656	73823816	GG	rs56193200	16	6340315
S-3MLUV	BB	0.0	11869624	28206472	AA	rs10852675	16	6340645
S-3FFCP	AB	0.0012318359	40191902	4308919	CG	rs79699685	16	6341605
S-3SFRJ	AA	0.0	10275845	3190583	CC	rs61547418	16	6345040
S-4BDJM	AA	233.136	26810596	12924011	AA	rs72778205	16	6345830
S-3SGDH	AA	249.222	16494087	9926981	AA	rs4786850	16	6345924
S-4GZFV	AA	265.19	19695183	10107672	CC	rs6500770	16	6345984
S-3RGPM	BB	0.0	24088669	20053073	GG	rs60856919	16	6346037
S-3VWHO	BB	0.0	2621979	14878744	CC	rs7200828	16	6346352
S-4SWSV	BB	2.42029e-07	26310434	10862688	GG	rs11645065	16	6348492
S-3ZNXE	BB	5.26817	17027599	3581809	TT	rs73523259	16	6348570
S-3RPIU	BB	0.0	5481752	1522434	CC	rs8059982	16	6349393
S-4GQSG	AA	0.041289534	2842991	21551184	CC	rs9937246	16	6351920
S-3WPYD	AA	0.0	13642166	2163598	CC	rs4786851	16	6355300
S-3YVPK	AA	0.0	21887083	48537857	GG	rs12446415	16	6360449
S-3HUXV	AA	667.91	1198894	7184021	CC	rs4786853	16	6362229
S-3OBUW	AA	0.0184989	11714263	32174142	CC	rs4786854	16	6362280
S-3CWXS	AA	1.43463	16404014	9659949	GG	rs12149730	16	6362494
S-3WSZD	BB	4883.41	54257526	11263907	AA	rs1548841	16	6363707
S-4KIOO	BB	0.00992974	6539352	21649578	GG	rs4786093	16	6364561
S-4GNPN	AA	0.000657807	4192645	1271355	AA	rs8043935	16	6366726
S-3EXEQ	BB	8.06926	4981271	11090275	TT	rs1420031	16	6367279
S-3FDXH	BB	0.0	49604086	31021746	GG	rs17139855	16	6369136
S-3FXDI	BB	7.26086e-07	38404138	12953779	GG	rs34721697	16	6369765
S-4QFKY	BB	0.0	2861927	9694323	GG	rs58382197	16	6370040
S-3OJEL	BB	0.562239	930804	24366692	GG	rs12923371	16	6370079
S-3NRSF	AA	0.0	25933682	35551288	AA	rs62016216	16	6370237
S-3VRSV	BB	0.0	17652368	11696133	CC	rs12597219	16	6370626
S-3OMEA	BB	0.0	4287006	3001756	GG	rs7197820	16	6371238
S-4OBGP	BB	0.0	51874536	21527644	AA	rs8062975	16	6371713
S-3OODN	AA	0.0	8844582	18661009	CC	rs12934591	16	6372059
S-4KBUR	AA	0.0	10145341	21375383	TT	rs17222960	16	6372175
S-4MQFL	AA	0.0	24079434	4176732	CC	rs17139872	16	6372546
S-3IDHD	AA	0.0014568429	15548822	9125404	GG	rs1420029	16	6377499
S-4CCDX	AA	0.290325	2920813	14963698	TT	rs4786860	16	6377787
S-3AMKW	BB	0.0905869	2794938	7350671	TT	rs11077031	16	6380530
S-4HXIC	BB	2.5091e-08	13792982	36840588	GG	rs9940152	16	6380635
S-4SJDK	BB	0.0	23081265	13507493	GG	rs809684	16	6382434
S-3GYQR	AA	0.012144	14277135	69793353	AA	rs809063	16	6382827
S-3LOPV	BB	566.906	57962396	87386554	TT	rs56821134	16	6383565
S-4FKCU	BB	2.20446	12375397	23533584	AA	rs2191423	16	6387348
S-3AUNE	BB	6.66134e-10	30743085	13897034	GG	rs2191422	16	6387430
S-4BLBD	AA	0.0	13112786	51892896	GG	rs2191421	16	6387519
S-3SYML	BB	1.35447e-06	36704727	11801858	CC	rs42212	16	6388210
S-4JQLW	AA	3.71658e-05	5331192	21055034	CC	rs4328444	16	6388400
S-3HATN	BB	9.29257e-07	49761447	13330664	TT	rs2153797	16	6389295
S-3UJEK	AB	352.145	12845599	95712335	AG	rs2795532	16	6389517
S-3JKVJ	BB	0.0	20550464	11131648	AA	rs4614728	16	6392351
S-4EGXI	NoCall	0.18891446	12082389	9939951		rs73539411	16	6392791
S-3JMKF	BB	2287.96	3202714	6453988	TT	rs73539412	16	6392960
S-3ZWGP	BB	0.0	65811304	15116879	TT	rs12373031	16	6397437
S-3LTUM	BB	3.10862e-08	7726317	16214645	TT	rs28457112	16	6398325
S-4MRJD	AA	0.0	22748542	27103674	GG	rs9924075	16	6400124
S-3CTXM	BB	0.0	26517416	7674636	TT	rs7187473	16	6401808
S-3EOUV	BB	1.56986e-06	5388472	18598558	CC	rs17139907	16	6402155
S-4LBPM	AA	0.0	18216785	5663328	TT	rs17139909	16	6403109
S-3DEXM	AA	0.0423593	32036353	10851525	GG	rs17139915	16	6403709
S-4LVXW	AA	0.0	15400421	5212829	CC	rs17436259	16	6403775
S-4LOLI	NoCall	0.22340366	23219875	18530352		rs2487919	16	6406272
S-4LJLP	AA	8.26746	27845913	10047018	CC	rs58840200	16	6406651
S-3MOOV	BB	0.0112598	7912307	20352474	GG	rs9923661	16	6406862
S-4DZHO	AA	0.0	17210703	5589009	CC	rs17527108	16	6408154
S-4LNES	AA	0.0	1968621	59916516	CC	rs13335397	16	6415497
S-3EYBR	AA	0.0160796	44565054	22876016	AA	rs78549622	16	6415540
S-4NASY	BB	0.0	30508954	9546062	AA	rs17139965	16	6415896
S-4SZVN	AA	0.00119371	3335463	13032217	AA	rs60923185	16	6416315
S-3GXHH	AA	1579.11	9216886	6693822	AA	rs11860797	16	6416461
S-3GTXW	NoCall	0.3668279	17580519	20058387		rs9936958	16	6416633
S-3HCXL	AA	0.0	15852035	38959415	TT	rs2795553	16	6417206
S-3FAUL	BB	1.56786e-06	25343304	21443972	TT	rs2534749	16	6417718
S-4EVVR	AA	0.0	12485325	37893835	AA	rs12446308	16	6417933
S-4LHNF	AA	0.0166626	7894598	2598097	CC	rs74007306	16	6418248
S-4SATI	BB	0.00475148	14692833	21752676	GG	rs2534747	16	6418486
S-3HQSE	AA	0.0	35951763	10277203	TT	rs9746965	16	6418884
S-3FGRB	BB	0.0	36966464	3706305	CC	rs9745932	16	6419123
S-3GPGP	BB	1.28786e-06	79275256	2941697	GG	rs9746071	16	6419693
S-3UXUP	AA	11.6007	25008167	77955237	GG	rs11861525	16	6425581
S-4QFGZ	BB	0.020024631	16984513	24533154	AA	rs2534744	16	6425600
S-3UVWN	BB	2.95624	9482529	17446016	TT	rs1935396	16	6425752
S-4FXCJ	AB	0.04589359	980981	14196921	CG	rs2345051	16	6426717
S-4FNRD	AA	3.55271e-08	8116314	13061497	GG	rs981679	16	6427786
S-4IHQB	BB	0.01635865	59361255	12982366	AA	rs17528109	16	6427826
S-4FPUQ	AA	4.35207e-07	40869036	11570184	CC	rs17140050	16	6428239
S-3HKHS	NoCall	0.07962109	12846292	22668918		rs1468612	16	6428381
S-3PJJB	BB	0.0	7983797	20747197	GG	rs1468611	16	6428400
S-4NMJB	BB	1.08802e-07	2781827	10356697	GG	rs57095275	16	6430537
S-4DFLX	AA	0.00681168	27263547	79853125	GG	rs17140083	16	6438352
S-3ENGW	AA	0.0	15954879	34587064	TT	rs933428	16	6438775
S-4AHVS	BB	0.0010714649	11126545	18008263	TT	rs9927893	16	6439557
S-4QZSX	AA	0.0	20467344	53034406	GG	rs9937294	16	6439797
S-3MXLT	AA	0.0	22123752	42957837	CC	rs11644084	16	6439809
S-3SHIZ	AA	0.0	7818593	1997379	AA	rs11644088	16	6439862
S-4OFPO	AA	0.0	96815137	2680597	GG	rs17529145	16	6444759
S-4LTWP	BB	35.9314	54900494	10230576	TT	rs7191770	16	6445054
S-3MRBZ	BB	0.0	7039866	26928303	TT	rs57768502	16	6449354
S-3DIXE	AA	0.0	29998625	5143603	CC	rs57414511	16	6449363
S-3PFNI	AA	0.0	8386754	22058253	GG	rs11643342	16	6449389
S-4DHVQ	BB	0.0	20250775	79723724	AA	rs2109457	16	6450463
S-4BQAM	BB	19.8559	6023785	11557135	GG	rs2159547	16	6450749
S-4IGFN	BB	0.0	25698428	63512994	GG	rs28429952	16	6451325
S-3QWAS	BB	0.0	23886316	7194657	AA	rs2019249	16	6451865
S-4LRFG	AA	0.0	14613583	2284786	GG	rs998433	16	6452267
S-4MTEB	AA	4.69045e-05	51431006	19014627	AA	rs76790271	16	6452477
S-3EQSN	AA	0.0	10818073	261278	AA	rs8056982	16	6452536
S-3SVND	BB	119.595	33189716	6522535	GG	rs13338567	16	6452861
S-4CILV	BB	6.32259e-05	19702332	914573	CC	rs1539296	16	6456559
S-4FWFV	BB	0.0	63041315	19815582	TT	rs1004507	16	6456665
S-4LKCS	AA	4.84178	18939344	7467665	CC	rs9930982	16	6456970
S-3LMLL	AA	0.0	20502566	35994595	CC	rs12598134	16	6457070
S-4JGVP	AA	0.0	28090535	645696	AA	rs9924269	16	6458279
S-4FOYQ	BB	0.383026	8469624	21896711	CC	rs2534738	16	6458443
S-4ADVJ	BB	0.146588	4271942	11179199	TT	rs17439057	16	6458598
S-4OOSI	AA	0.00973236	26527847	10490594	CC	rs74956180	16	6460948
S-3HEUY	BB	0.0	36627103	21412083	AA	rs9926622	16	6462231
S-3XSPB	BB	0.0	68498376	19894597	GG	rs917641	16	6463663
S-3CIAD	BB	2.22045e-10	8545628	26239504	CC	rs917640	16	6463774
S-3UHEI	BB	0.0	6652749	34323472	AA	rs8046522	16	6464448
S-4BFMV	AA	5.66112	53017487	34831653	AA	rs802323	16	6464810
S-3PVAI	AA	0.000214551	12479125	5078067	CC	rs8050852	16	6464894
S-4EZKN	AA	0.0	89383734	19747348	AA	rs28655748	16	6468109
S-3MOJU	BB	0.00603595	30840482	12363477	CC	rs57623948	16	6468837
S-3UIBO	BB	448.187	83173584	15268922	GG	rs9940924	16	6469280
S-3UOJG	BB	4.44089e-10	13296687	4939069	TT	rs6500784	16	6474354
S-3SDVN	AA	0.0	52882117	18091238	AA	rs8053290	16	6474449
S-3OMOX	AA	0.0	12406837	19893643	AA	rs1860563	16	6478898
S-3YSLO	AA	0.0	2163505	45324014	AA	rs77075754	16	6479187
S-3ABEH	AA	18.6012	58160565	27851376	CC	rs59576843	16	6479383
S-3WTCR	AA	0.0	39918674	11351948	CC	rs59791771	16	6479830
S-3TKLK	BB	0.284751	40290695	91213635	GG	rs56046013	16	6481350
S-3RNHY	AA	0.0	20941772	6245772	GG	rs2795546	16	6481458
S-4JQWJ	BB	0.004062845	1402.85	2944536	GG	rs7204030	16	6481559
S-3HBMZ	AA	0.0	16929597	454584	AA	rs2795545	16	6481586
S-3ZBNH	BB	0.0	8380981	3337086	CC	rs7187190	16	6481607
S-3TVWD	AA	0.0	24364878	2854731	CC	rs74971617	16	6485119
S-3YKGH	AA	0.03804467	8417821	2285751	GG	rs4312305	16	6485238
S-3XCXC	BB	4.23883e-06	51681055	14992533	GG	rs8047925	16	6485612
S-3ASZB	BB	0.0	3561115	21677778	TT	rs2345077	16	6486338
S-3QWKG	AA	10332.9	12581947	48741113	TT	rs1541487	16	6487549
S-4GSXL	AA	0.0	16433688	23859032	CC	rs80015075	16	6487584
S-3WTDC	AA	0.0	35853735	16422223	CC	rs75217323	16	6487866
S-3XJYF	BB	0.0	315052	15720447	GG	rs73538153	16	6488069
S-4PTDV	AA	0.0	6776026	20184683	AA	rs2795567	16	6488102
S-4KRSH	BB	0.000105067	69436383	16820557	TT	rs2795568	16	6488116
S-4RRLC	NoCall	0.16103074	94388055	16263834		rs79457575	16	6488236
S-3WIYD	AA	0.113792	9484571	31645218	GG	rs9939653	16	6488303
S-3RBCV	BB	12.7901	12666029	38516548	GG	rs77587169	16	6488657
S-4OQHH	AA	3.6815e-06	19062938	9331558	TT	rs809693	16	6489159
S-4AUPE	BB	619.802	10456707	23008442	CC	rs9927752	16	6489263
S-3KQIF	BB	0.0331185	18541965	3591251	TT	rs802321	16	6489463
S-3UMDV	BB	0.0	28159802	27115955	GG	rs8061581	16	6489938
S-3USCJ	BB	0.0	30974487	15214386	GG	rs7204633	16	6490284
S-3XVLG	BB	0.0	83332404	23085168	TT	rs7194410	16	6490887
S-4KXRK	BB	0.0	3124376	24091904	GG	rs78004468	16	6490922
S-3RRAO	BB	0.0	6302981	38208137	CC	rs9933561	16	6491192
S-4LSFF	AA	0.0	16347795	32593857	CC	rs8053405	16	6491739
S-4AJZR	AA	0.0	32171943	528624	GG	rs802318	16	6491784
S-4PLDR	AA	0.0	19444655	5049728	TT	rs2795571	16	6495491
S-3WYKK	AA	3.15303e-07	11474363	3459524	CC	rs2185723	16	6502765
S-3QPOS	AA	2.66454e-08	9396974	25293591	CC	rs1935395	16	6503793
S-4NLRJ	BB	0.0	3646172	17052509	CC	rs1977819	16	6504823
S-3VCZV	BB	0.0	46455402	2393618	TT	rs9938274	16	6505208
S-3WTSJ	BB	1116.17	89683936	18526599	TT	rs9938361	16	6505291
S-4SVSK	AA	0.236268	28501116	15011416	AA	rs2534762	16	6505318
S-4RQKZ	AA	0.638889	20841426	98809845	AA	rs2795572	16	6508404
S-3IGLG	BB	0.0	2928407	14065796	AA	rs2795573	16	6508613
S-3FHTM	AA	2.22045e-10	10583987	29418265	GG	rs2795574	16	6508632
S-3RFNF	AA	4.10777	6810529	20841025	CC	rs1935397	16	6508770
S-3HGKB	AA	3.3773e-05	8118834	22118053	AA	rs2534760	16	6509009
S-3UPAC	BB	0.0	34548666	22595056	GG	rs55865909	16	6510511
S-4SRTX	AA	0.0	11220234	4004268	AA	rs61154866	16	6512502
S-4ENTZ	BB	0.0	22000458	86406036	TT	rs4786871	16	6512689
S-4JYOJ	BB	0.0088308975	30771567	11199708	AA	rs17440477	16	6512733
S-4TCIK	AA	2.88658e-08	27162117	10055182	CC	rs55924700	16	6513666
S-3JWCP	BB	26.7947	4945425	7489098	TT	rs62016763	16	6513885
S-4DRQG	AA	0.00238392	14425356	40350684	CC	rs11644479	16	6514667
S-4LPZL	NoCall	0.48322898	931826	6168675		rs73540088	16	6514819
S-3QQKA	AA	3058.89	28251753	11485413	AA	rs12443754	16	6515493
S-3SUFV	BB	0.0	18308522	10640745	GG	rs56131601	16	6516363
S-3HKOL	AA	499.83	85685376	34657278	GG	rs7195593	16	6516905
S-4ROAM	BB	0.0	22964018	65603815	CC	rs811424	16	6519792
S-3XFEY	BB	7.26156e-05	4182073	12583865	CC	rs4786872	16	6520153
S-4KTLI	AA	0.0294281	10308768	3700598	CC	rs12446230	16	6520221
S-4AJHZ	AA	0.000518243	6029711	17644144	AA	rs73540099	16	6520336
S-3TQUU	AA	0.000263742	11588784	28941437	CC	rs10492829	16	6520496
S-4PCJT	BB	0.0	4527902	1219756	GG	rs73540102	16	6521198
S-4NNWH	AB	3279.49	1527.84	11593998	AC	rs73542008	16	6521870
S-3VTLW	AA	0.0	24151885	95659106	CC	rs8060506	16	6523142
S-3AVYU	AB	2.45314	74498975	6759877	GT	rs28662436	16	6530578
S-3LXRK	BB	4.57545e-06	16663426	10511654	GG	rs55677064	16	6530707
S-3PHJT	BB	0.0	18276552	70387946	TT	rs74005231	16	6530855
S-4HIRL	BB	4.44089e-10	29079535	8515885	TT	rs56771399	16	6531015
S-4AIOY	AA	0.0	2390065	11484617	AA	rs887494	16	6531394
S-4FKFL	AA	16.6491	28400527	8124553	CC	rs878012	16	6531429
S-4BEZA	BB	0.00211946	36289984	17779321	GG	rs878013	16	6531618
S-3MDYL	AA	3.74519	20165055	12088727	GG	rs812981	16	6534602
S-3XBXD	NoCall	0.056741826	20582888	15256204		rs1420078	16	6534773
S-4LFSQ	AA	0.00834136	45931857	18375813	AA	rs72760955	16	6534837
S-4RVBN	AA	4.44089e-10	1093951	2246294	TT	rs1420079	16	6534936
S-3SKCU	AA	0.0	11931768	24097078	GG	rs62016815	16	6535103
S-3ZELU	AA	0.0	14321917	46174054	TT	rs42190	16	6547044
S-3SDCH	BB	2.34879e-05	19126708	49162686	AA	rs7198612	16	6547499
S-4IYMV	AA	0.0	22448625	33980298	CC	rs80243494	16	6550242
S-4STSE	AA	0.0	18985128	20012881	CC	rs3095508	16	6550400
S-3XUAZ	BB	1.55431e-08	705974	21414304	AA	rs17140373	16	6550758
S-3FFEE	BB	0.0	5045981	18236199	GG	rs42188	16	6551089
S-3DCRD	BB	0.04821245	93289575	16537152	AA	rs813913	16	6554253
S-3ATVF	AA	31.2561	36276516	1224731	GG	rs74982248	16	6556513
S-4TLSM	AA	4.44089e-10	11107283	3007099	AA	rs73528448	16	6556606
S-4HOYH	NoCall	0.22902827	9695478	15705773		rs76314852	16	6559224
S-3WFMG	AB	0.025314646	8186377	33695108	GA	rs802694	16	6559255
S-4HTQF	AA	0.0	1624123	6869266	TT	rs17442866	16	6560526
S-3KNDM	BB	0.0	3464331	97983453	TT	rs73528461	16	6560742
S-4MDFG	AB	0.319372	17475046	1534549	AG	rs13335158	16	6561202
S-3KAFT	NoCall	0.33192375	43871978	18045383		rs12444030	16	6561230
S-4FWHT	AA	23.8923	472751	2871707	TT	rs810608	16	6561865
S-4QJKD	NoCall	0.16034064	42574844	3352636		rs1639161	16	6561899
S-4AWQH	AA	0.0	5134934	17524713	CC	rs2345079	16	6562562
S-4GBSL	BB	0.006993552	95872723	17108207	GG	rs17540176	16	6563445
S-3NAET	AA	0.0	2344412	31597992	AA	rs17140429	16	6564020
S-3BJSN	BB	0.0	49459955	16988912	CC	rs12918180	16	6564548
S-3ANJH	BB	248.471	91769226	1497078	TT	rs17140437	16	6566664
S-3SAWZ	AA	5.06573e-05	12560052	37862326	CC	rs62015466	16	6569728
S-4NSLF	BB	0.0	37792987	13174437	AA	rs8058207	16	6570964
S-4DHEU	AA	0.0	27355586	7474722	TT	rs17140475	16	6572049
S-3HKZT	BB	0.0	17582246	997.24	GG	rs2052233	16	6572606
S-3GEIT	BB	2808.26	3707517	7499743	CC	rs9940285	16	6576201
S-3LNRA	AB	0.018652437	19039857	20410771	TC	rs1420054	16	6576298
S-4QTOK	AA	0.0	7204942	2956309	AA	rs17140501	16	6576392
S-3TKOF	BB	0.0	2547295	11749412	CC	rs9925157	16	6577630
S-3GBDT	AA	0.0	9139923	33326865	GG	rs9924874	16	6578010
S-3CGFJ	AA	2.66454e-08	2844943	6237845	GG	rs9925034	16	6578169
S-3HCUZ	AA	0.0	12717505	44211365	AA	rs745668	16	6579026
S-3TEGT	BB	17.1988	49522327	87544794	CC	rs17140516	16	6579245
S-3UJCN	AA	0.753098	8045151	33402832	TT	rs17140520	16	6579979
S-4NSBA	AB	0.0059405295	378494	59242633	CT	rs17140523	16	6580275
S-4FZHA	NoCall	0.20546542	69018536	7203665		rs1476969	16	6581321
S-4RONL	AA	0.0	17042554	28749963	GG	rs1362335	16	6582546
S-3RMEV	BB	4.54525e-07	4009803	18561298	CC	rs11641022	16	6582939
S-3IMEM	AA	8.88178e-10	5064135	17891353	AA	rs17822719	16	6583125
S-4IWAJ	AA	3.54672e-05	20714785	10191274	CC	rs1476971	16	6583333
S-4RHQO	AA	0.0331309	2501337	10647657	CC	rs1476972	16	6583488
S-3GVWP	BB	2.66454e-08	25005185	9893992	GG	rs2345022	16	6583647
S-3FNLZ	AA	5564.26	26497095	96712006	CC	rs1016033	16	6584618
S-3XRJT	AA	0.870218	4130439	18925094	GG	rs7186783	16	6585646
S-4DASP	BB	0.0	33787164	11604703	AA	rs17140543	16	6585695
S-3XCUK	AA	0.0	9902788	21603735	CC	rs1420057	16	6586059
S-3HEDI	BB	664.292	865276	19959583	GG	rs1476976	16	6586152
S-3LSUM	AA	0.0	15102543	23123822	GG	rs1420058	16	6586272
S-4FDXF	BB	0.0	19382266	14015048	CC	rs1420059	16	6586367
S-4EQLF	AA	1.0203e-06	588877	29693884	CC	rs1476977	16	6586384
S-3XMUF	AA	0.0031020516	20395803	14954635	TT	rs10468329	16	6586658
S-3WGAL	BB	0.00805267	14213513	7450807	AA	rs7195768	16	6586876
S-3QDMI	AA	0.0	2083241	6101426	TT	rs1476979	16	6587247
S-3BYDP	AA	7.93465	14464349	66327997	AA	rs17191965	16	6587304
S-4MMGG	AB	0.0022839159	7233468	10213375	AG	rs12449047	16	6594043
S-3LDIN	AA	5.48664	17297859	43560675	CC	rs11867130	16	6594206
S-3LCRH	BB	0.000308065	11196315	44815127	GG	rs9922965	16	6594871
S-4FOWQ	AA	0.0022381595	1901167	9503841	CC	rs17823421	16	6595898
S-3TZUR	AA	125.475	8876239	3174662	CC	rs12596904	16	6595959
S-3FJRK	AA	0.0	22506138	24535083	CC	rs17140577	16	6596181
S-3DEEM	BB	0.0029866567	4298933	71708997	CC	rs9929087	16	6596678
S-4CABS	AA	0.0124795	17361768	22076544	CC	rs6500794	16	6596962
S-4QKRH	AA	2.15605e-06	16627101	36972443	GG	rs11077045	16	6597421
S-3REMT	BB	7.43887e-05	19369934	47117853	CC	rs7184571	16	6597699
S-3MCNG	BB	0.0	2425785	1291222	TT	rs56253018	16	6598049
S-4BIDQ	BB	0.0	389834	12533864	GG	rs79759050	16	6600938
S-4GOCA	AA	0.0	14907231	23928961	TT	rs11077047	16	6600988
S-3VVBV	AA	0.03919628	11245715	55889923	GG	rs17225394	16	6606588
S-4FTDS	BB	0.000192868	64572504	2154943	CC	rs17140592	16	6607678
S-3LZXF	AA	6.81677e-07	16805078	2984467	GG	rs8047943	16	6609563
S-3WKOV	AA	0.0	1785465	3342976	AA	rs4419063	16	6610703
S-3AYNY	AA	9.60372e-05	29015862	11904174	AA	rs1861218	16	6611883
S-4AKBS	BB	0.0293196	39110635	18988802	GG	rs4563043	16	6612070
S-3CQPH	BB	0.0	17194955	20284025	TT	rs79643098	16	6612574
S-3SBNC	AA	0.0	77081903	24510318	AA	rs34491983	16	6617549
S-4FOHI	AA	0.0	12373387	20452383	AA	rs62015489	16	6618137
S-3TMMZ	AA	0.0	14599863	19493839	CC	rs62015490	16	6618155
S-3OQLJ	NoCall	0.4441777	13094326	52631055		rs11863458	16	6621232
S-3ACKA	AA	113.903	22650054	9856812	CC	rs17140635	16	6621583
S-4IXOO	AB	0.027222734	25673953	10784397	CT	rs11646691	16	6622097
S-3PNBQ	AA	0.107578	19983071	75777747	CC	rs8056378	16	6622949
S-3EZSV	BB	0.0	58904987	15351515	CC	rs1345296	16	6623079
S-4LLKP	BB	1.15907e-06	3795795	12323441	GG	rs9926138	16	6626430
S-4IRPB	AA	0.0	14907343	22772668	TT	rs9939534	16	6626499
S-3HICT	BB	6.78368e-05	77033905	18212389	CC	rs9926813	16	6626535
S-3COSG	BB	0.0	25406299	14423516	CC	rs34883779	16	6627324
S-3BTMO	AA	0.0	11638918	20091963	CC	rs12933081	16	6627459
S-3AEZL	AA	4.44089e-10	12590873	23310085	CC	rs12444756	16	6630890
S-3PHTD	BB	0.0	43849265	32176406	TT	rs7206001	16	6631828
S-4JFNX	BB	0.041855965	4711841	8304344	TT	rs1861209	16	6631955
S-4CORK	AA	0.0	14364459	23612491	CC	rs1861210	16	6632286
S-3CGHR	BB	0.000188467	487388	12612235	GG	rs1861211	16	6632564
S-3BBDO	AA	0.0	21071414	314307	GG	rs1861212	16	6632615
S-3WJZL	BB	12.2667	817234	11770504	AA	rs8044346	16	6632888
S-3LBGF	BB	0.0	2956233	11837925	GG	rs8044704	16	6633080
S-3MUQR	AA	2.22045e-10	18524391	94136633	AA	rs74005133	16	6635529
S-3WMQJ	BB	0.0	62955566	26716716	CC	rs1420066	16	6635568
S-3BXGK	AA	0.0	7764136	13534914	TT	rs1420068	16	6635974
S-3ICOZ	AA	0.0	8464738	27621014	CC	rs1420069	16	6636120
S-4JHXI	BB	8.48321e-06	7248579	15419467	GG	rs13338800	16	6636317
S-4DLPC	AA	6.4837e-07	13280201	4121405	CC	rs1548857	16	6636605
S-4PTXI	AA	0.0	16124989	6184589	AA	rs4786892	16	6637239
S-4CTDB	AA	0.0	10460873	30931155	TT	rs11644563	16	6640694
S-4RYSR	AA	8.92153e-07	102031433	38209668	GG	rs12922705	16	6641633
S-3RBDJ	BB	78.2747	16858307	30590632	AA	rs11645123	16	6642253
S-3MFBF	BB	181.83	81098804	2321223	CC	rs12922602	16	6642792
S-3FDHA	AA	0.0	16197256	3537468	GG	rs17140665	16	6643316
S-4IXYX	BB	6.66134e-10	6397085	16052479	GG	rs11860265	16	6643366
S-4JRRO	BB	0.0	18920074	1813545	CC	rs4404072	16	6643598
S-3VEZD	BB	1.11022e-09	34609982	24662598	GG	rs74005200	16	6643694
S-3MGNM	AA	0.0	2089436	253544	AA	rs73541329	16	6644080
S-4AJKJ	AA	3.98348e-06	3551855	17271355	AA	rs7199703	16	6644324
S-4IDBC	AA	6.10401e-06	16079552	6766135	TT	rs9925894	16	6646540
S-4QMWH	BB	0.0	48740378	17539362	GG	rs17140685	16	6646734
S-3GBOF	AB	0.025010375	11180787	6773138	TC	rs8058572	16	6646973
S-3IVLY	BB	0.0	15897528	65861237	AA	rs11077054	16	6649035
S-3YNPK	AA	3.47553e-05	30816846	1069015	CC	rs13332491	16	6649116
S-4EMIP	BB	0.0	19925885	23053018	CC	rs28408184	16	6649300
S-4RSCX	AA	2.61791e-07	28900417	9217616	GG	rs13332293	16	6649325
S-4CIGO	AA	5.39568e-08	15170524	7037684	TT	rs7197079	16	6649343
S-4FBIV	BB	0.0	4186898	15351917	GG	rs7197304	16	6649461
S-4TMBY	NoCall	0.31253263	27079324	18305314		rs73538048	16	6649698
S-3ECNG	AA	0.0283462	10861375	3038611	CC	rs73538050	16	6649792
S-3QDXS	AA	0.0	28647627	1234735	AA	rs17140704	16	6649939
S-4KPHG	AA	0.000534648	34676323	13802665	AA	rs112873863	16	6649948
S-3BVTQ	AA	0.0886883	5428501	18754251	AA	rs17140707	16	6650214
S-3QDWC	BB	0.0	29442026	78501965	TT	rs741170	16	6652926
S-4PRHR	BB	3.99103e-05	28504764	6726594	TT	rs741168	16	6652984
S-4BTRW	AA	0.0012230662	6112086	17128711	GG	rs2345608	16	6653132
S-3KPRE	BB	0.0	256035	76315485	GG	rs12929223	16	6653220
S-4FOKW	BB	0.121881	12675054	2533437	GG	rs1978318	16	6653778
S-3KKQJ	AB	0.0010002925	1471.3	10953633	GC	rs12933659	16	6653813
S-4MWHP	AA	0.00198931	4242613	16751436	GG	rs11649176	16	6653899
S-4BCBF	BB	0.0	24839618	12018525	CC	rs9933668	16	6654482
S-3PIEV	BB	0.000143039	4232409	24667415	AA	rs9933610	16	6654633
S-3PRGX	AA	0.0	26463535	45186465	CC	rs9922632	16	6654719
S-3YITW	BB	17.7699	15597245	2928468	GG	rs9923390	16	6654900
S-4SKMW	AA	0.0	7633857	2881788	AA	rs73538080	16	6655290
S-4PNIE	AA	1405.76	24006975	10384602	AA	rs1154979	16	6658687
S-4QJBN	AB	0.005649343	31734336	16867773	AT	rs55773499	16	6658747
S-3XUOJ	NoCall	0.37661365	7895536	13572485		rs41530250	16	6659273
S-3RWGV	NoCall	0.46118176	29898965	14433207		rs12928729	16	6663392
S-4HWKE	AA	1.90958e-07	17613344	45325336	CC	rs7202113	16	6663619
S-3ITBS	AA	0.0	2112164	31880432	AA	rs17140778	16	6663644
S-3NUUA	BB	4.59008	96755896	2333894	GG	rs12918030	16	6664720
S-4NFHE	AA	0.0025689595	1108258	84695874	AA	rs80010408	16	6665312
S-3KEPO	AA	1.9984e-08	28650405	825.2	AA	rs12923194	16	6665697
S-3SVSV	AA	0.492523	7118049	39298038	AA	rs12929958	16	6666748
S-4NQRS	AA	0.0	14678083	32560135	GG	rs7199694	16	6666820
S-4TEXR	BB	9.94871	96647363	2373855	CC	rs7200031	16	6666973
S-4ADOL	AA	0.0	16491174	19924928	GG	rs34075084	16	6666995
S-4FJCU	AA	0.0576205	1417859	71140393	AA	rs17134972	16	6667267
S-3BBUE	BB	2.57572e-07	5725026	16126776	AA	rs10521255	16	6667329
S-3NMGO	BB	2.59237e-05	8561842	28353904	TT	rs17134975	16	6667555
S-3VXQB	AB	0.022839064	60412256	88742554	CT	rs8064016	16	6668417
S-4FGMQ	AA	4.66899	16524504	8334217	AA	rs9937761	16	6668588
S-4HDAK	AB	65.5272	11738118	7973505	CG	rs17720936	16	6671811
S-3EQSV	BB	1.14175e-05	6148745	19093116	GG	rs12932814	16	6673352
S-3KGER	BB	0.0334544	10115455	3101762	GG	rs17664756	16	6675260
S-4HMOT	BB	0.0	3576491	19597266	CC	rs7198257	16	6675580
S-3LIJO	AA	0.0	61045386	15003741	CC	rs11648207	16	6675913
S-3EUWD	NoCall	0.12757002	22001858	64261835		rs9940782	16	6677028
S-4HBMV	BB	0.0	39056277	21026416	TT	rs58942676	16	6677576
S-4FUFS	NoCall	0.45994395	19414161	1359555		rs6500805	16	6677777
S-4SPZC	NoCall	0.116495065	13879232	19145752		rs2041667	16	6678053
S-3GETQ	AA	0.0	2475396	22472282	GG	rs17664932	16	6678340
S-3CUBQ	AA	0.0	2170155	7700694	AA	rs62015542	16	6681880
S-3XBOY	BB	3.24629e-07	37764362	80140674	TT	rs76827023	16	6682024
S-3HHTE	AA	0.0025369355	16752875	10561589	TT	rs10163360	16	6682151
S-4AUGC	BB	8.88178e-10	22101776	12228064	GG	rs10163363	16	6682203
S-3QQSA	BB	1.73417e-06	32226416	12813876	GG	rs4786898	16	6684028
S-3KWWS	BB	0.270162	20630856	66464276	GG	rs12930940	16	6685283
S-4CUNP	AA	0.00115713	10887594	18766263	AA	rs17140825	16	6685322
S-4CHZA	BB	7606.15	16243034	47466946	TT	rs12922760	16	6685847
S-3ARSW	NoCall	0.43730122	3664443	4479875		rs72762967	16	6692151
S-3SXRR	AA	0.0042566294	4622.25	2938.26	AA	rs12922963	16	6692152
S-3AXIV	AA	3.35287e-07	24920881	6858576	GG	rs2993	16	6692461
S-3PFKP	BB	58.5095	46938864	1074488	CC	rs929600	16	6692596
S-4KVTV	AA	0.0760178	81761365	32504678	CC	rs929599	16	6692622
S-3IAUP	AB	13.1002	17528484	14855172	AG	rs929598	16	6692646
S-3IWDZ	BB	0.0	25715765	1707195	CC	rs4786899	16	6692980
S-3CCKW	AA	8.88178e-09	13801215	40832574	AA	rs4786900	16	6693007
S-4HICV	AA	0.0	20252529	60712134	AA	rs4786901	16	6693332
S-4RNOG	AA	1.37039	10247451	29076294	GG	rs9936402	16	6693474
S-3GKBV	AB	0.03740613	11980189	84284326	AG	rs9927107	16	6693494
S-3MMVR	AA	0.0	66192487	16718654	CC	rs74005608	16	6693806
S-4NMUN	AA	7.17077e-05	9516541	44068622	AA	rs74005612	16	6694238
S-3PWJC	BB	0.0	5267547	19368644	CC	rs74005613	16	6694504
S-3RRQE	BB	13.0911	78060754	16264637	GG	rs8060152	16	6694541
S-3DHGW	AA	0.00369752	77268005	29279578	TT	rs17140829	16	6698818
S-3ZWMD	AA	100.461	2292276	9532673	AA	rs11643447	16	6699261
S-3XMVJ	AA	0.012969173	94340594	5179639	TT	rs12917700	16	6699355
S-3CPLV	AA	0.0	11669106	35859293	GG	rs2058527	16	6704749
S-3KBCC	BB	5.22547	51073996	981.34	TT	rs8057768	16	6705675
S-4QIGO	BB	1.33227e-08	79784576	24361707	TT	rs17665667	16	6706076
S-3IJVW	AA	0.0	17156527	63982605	AA	rs1029969	16	6710469
S-4GOAZ	BB	0.0	27028622	14701606	TT	rs79859091	16	6710645
S-3XSII	AA	0.302152	1350.04	6227507	GG	rs17140868	16	6710973
S-3NEFN	AA	0.0152886	4848411	12763115	CC	rs1029967	16	6711165
S-4EDME	BB	0.0	12197533	37712954	GG	rs79382646	16	6711356
S-3RIQA	BB	0.0	8137647	25556191	TT	rs111780310	16	6711532
S-3BQTO	BB	0.0	32026138	16703965	AA	rs12446272	16	6712186
S-3OBEC	AA	0.0	2649763	38484412	CC	rs34894486	16	6714921
S-3GTOG	BB	0.0	43955408	14048632	CC	rs7202486	16	6715196
S-4TFTT	BB	0.0039356053	13471027	21864285	TT	rs13331239	16	6716244
S-4QVWV	AA	3699.34	50306287	25105212	CC	rs62017893	16	6716372
S-4SOGD	BB	427.274	10390544	2742168	CC	rs9934375	16	6716876
S-3IDRV	NoCall	0.050151277	1597749	30910908		rs11864450	16	6716911
S-3ECEY	BB	1545.72	52172595	10609098	AA	rs9927183	16	6717743
S-3ZENB	BB	2.4083e-05	36889996	14253258	CC	rs17140891	16	6718463
S-3NWKF	AA	128.372	6723816	36529248	AA	rs11646603	16	6718720
S-3ULAL	AA	316.741	12108162	8899817	AA	rs7193153	16	6718745
S-3OAFB	BB	0.0121339	37922192	77180786	TT	rs62017896	16	6719537
S-3TWBB	AA	0.240159	85229047	345348	CC	rs41319444	16	6723882
S-3OLCH	BB	0.00167751	5508383	18638693	GG	rs12149756	16	6728603
S-3LDQM	BB	0.0037093018	11856871	15883567	AA	rs17728613	16	6730941
S-4JUBY	AA	0.0	22150593	2623347	CC	rs10459841	16	6733666
S-3OIFO	AA	0.025314592	21834734	13804862	GG	rs35435717	16	6733771
S-3MEYI	BB	0.0	15307854	25598845	GG	rs35055287	16	6733886
S-3FFTU	AA	0.0	36306157	40896478	AA	rs57920607	16	6733916
S-3MPSV	BB	0.0	28966913	14996254	AA	rs11859830	16	6734551
S-3CUHU	AA	0.018982027	1611909	79837695	TT	rs4786910	16	6734598
S-3WOYR	AA	3.75922e-06	15567708	4358801	TT	rs17667084	16	6735137
S-3WQOW	BB	0.0	26717792	11600525	TT	rs41506244	16	6737683
S-3FFSM	AA	2.58549e-05	2808303	12049325	AA	rs17140919	16	6737702
S-4GXHD	AA	7.82429e-05	2327492	15814274	GG	rs60206145	16	6739248
S-3EGJB	AA	0.0	20603533	3503975	AA	rs35416296	16	6739527
S-4QNUT	AA	2.22045e-10	2675555	5084765	AA	rs76957520	16	6739530
S-3QWRL	AA	2.66454e-08	10586273	43016928	AA	rs7191658	16	6739584
S-3XDTV	BB	0.0	2119468	13128292	GG	rs17140930	16	6743893
S-3GNIY	BB	0.0	21457408	18342583	GG	rs1558566	16	6744219
S-3KQMF	NoCall	0.25818816	26267285	22301638		rs59809389	16	6744704
S-4DBNI	AA	1.57734	15365652	8657638	CC	rs11860674	16	6749405
S-3GJRB	BB	0.0	59205743	19867631	CC	rs17140967	16	6749546
S-4CHPD	BB	0.0	35421265	22567214	GG	rs9806855	16	6749566
S-3RRSW	BB	2.98707	716353	27589604	GG	rs1019257	16	6749612
S-3SVBR	BB	0.0	37064304	1238595	GG	rs1019255	16	6749761
S-3PMJJ	AA	0.000127147	3138935	1151148	GG	rs4786914	16	6751825
S-3DLZG	AA	0.0	14999225	22684334	CC	rs77322726	16	6751877
S-3BTTP	AA	0.0	25677468	44368393	CC	rs7189454	16	6752046
S-3WLQT	BB	6.99885e-05	88274945	14810042	AA	rs8054832	16	6752991
S-3GVJJ	AA	0.594188	12855352	6274788	CC	rs1319358	16	6755414
S-4ASDB	BB	0.0	8014786	3302409	GG	rs28649406	16	6756095
S-4BDNS	BB	2.12719e-06	4770061	14315662	GG	rs8182151	16	6756321
S-4NCZW	BB	6.66134e-10	19477437	62902124	AA	rs17140981	16	6756338
S-3ZWCH	AA	0.0	16812269	37664847	GG	rs9924395	16	6756396
S-4AELP	AA	0.000583043	12396077	4732886	AA	rs8182193	16	6756677
S-4AYOR	AA	0.0	19260039	29067657	GG	rs7196815	16	6756689
S-3GHTH	AB	0.03709851	14416005	6541923	CT	rs13332823	16	6756768
S-3DLJM	AA	8.71134e-05	12585016	6009315	AA	rs7199309	16	6756904
S-3MTLX	BB	7.11904	12215652	28871257	AA	rs12446151	16	6757810
S-4PBOK	BB	3.1255	22417574	15548109	TT	rs8047242	16	6758018
S-4HGCZ	AA	2.22045e-10	1370121	66428253	TT	rs8047413	16	6758095
S-4GMFW	BB	0.0	39371924	26669863	GG	rs7188849	16	6758380
S-4MRNW	BB	0.0	73306085	29762556	AA	rs9302828	16	6758434
S-3WPOG	BB	0.0	23557567	11653947	GG	rs7202123	16	6760573
S-4JESV	AA	2.44249e-05	2360532	873296	TT	rs13330437	16	6761165
S-3YJHC	NoCall	0.25152963	26361813	16070024		rs17141047	16	6762751
S-4AWEQ	BB	3.83338e-06	7300663	24350737	GG	rs2345485	16	6763216
S-4EWVF	NoCall	0.2922686	12067341	22218743		rs7195574	16	6763300
S-4OMIJ	AA	0.0	16517366	6201319	AA	rs887862	16	6763793
S-3PZWH	BB	11619.3	22881707	33418352	CC	rs17141069	16	6766824
S-4DMJX	AA	0.0	14215388	19448976	CC	rs28671380	16	6766893
S-3XOZV	BB	0.000342826	21091061	68469995	TT	rs12927223	16	6767033
S-4LRJC	AA	0.0	13211449	54156354	TT	rs12928607	16	6767192
S-3DPMP	AA	1.97139	20609453	11069729	AA	rs2160039	16	6767300
S-3QCGP	AA	0.0	12802627	22539821	AA	rs2160038	16	6767354
S-3HIBA	BB	9.17577	2811484	973044	GG	rs28384283	16	6767411
S-3IOMM	AA	0.0	21801274	35600974	CC	rs28651468	16	6768440
S-4ERYJ	BB	0.0	9996377	31098652	GG	rs36059198	16	6770650
S-3NSIV	NoCall	0.22766688	6895789	1238769		rs759210	16	6771027
S-4SICO	AA	0.0	3870143	7070032	CC	rs12709155	16	6772112
S-4DACN	AA	0.000486711	12109309	6556478	AA	rs12445015	16	6772389
S-3EMEX	AA	0.0	15364135	4967001	CC	rs17141084	16	6772742
S-3UBJI	AA	506	2859.09	12292366	CC	rs4786924	16	6772948
S-3MSWO	BB	0.0	48898117	22750764	GG	rs12935317	16	6773586
S-3HUTW	AA	0.0	65975604	3233371	AA	rs12443697	16	6773673
S-3GCRA	AA	8.95062e-07	11442069	356516	CC	rs8044559	16	6773808
S-3YKHC	BB	0.0	16163814	7517791	AA	rs11641284	16	6774696
S-3ZLMA	AA	0.149671	14279386	8167728	TT	rs2192352	16	6776206
S-3QUFO	AA	0.0	24362651	50010794	CC	rs4294818	16	6777196
S-3TLXK	AA	0.0	17855399	2931818	TT	rs41521345	16	6777525
S-3GLWW	AA	54.7328	3644.9	16029518	AA	rs9302829	16	6777785
S-3POUI	BB	0.0	3221136	9413721	AA	rs9922564	16	6778200
S-4DDSJ	AA	0.012052502	2518343	12907904	GG	rs4786112	16	6778612
S-4HWFZ	AA	0.0	12533735	4442571	TT	rs12921288	16	6778690
S-3CZDQ	BB	0.0	12384668	9455525	GG	rs4786114	16	6778780
S-4PIZN	AA	521.597	10878293	32465982	CC	rs4786115	16	6778871
S-3RBVF	AA	0.0	22236492	27746332	CC	rs5006205	16	6778957
S-3NAQK	BB	0.0	36015857	25367117	GG	rs5006207	16	6779021
S-4MYPF	AA	0.0	16896373	17223991	AA	rs5006208	16	6779107
S-3FEMK	BB	0.0	94325555	24959783	GG	rs7184928	16	6779275
S-4ENYM	AA	0.00035439	31016567	14517444	AA	rs4525489	16	6782279
S-3BBJT	AA	0.0	30293467	7969143	CC	rs10492838	16	6782303
S-4HHSE	BB	0.0	137748	16741288	TT	rs2345489	16	6782677
S-3LDRD	BB	0.0	28682462	19050269	GG	rs17141167	16	6782736
S-3QTGJ	BB	2.22045e-10	36072668	13290105	TT	rs56998801	16	6786888
S-4TDXU	AA	0.00105843	19748824	9021974	CC	rs60912665	16	6787255
S-4EZJF	BB	0.000198306	36560907	11938339	CC	rs75279651	16	6790569
[truncated: 18,928 more rows]
