# Supplementary material for: CAISMOV24, a new human low-grade serous ovarian carcinoma cell line
Source: BMC Cancer. 2017 Nov 13;17:756. doi: 10.1186/s12885-017-3716-4 (PMC5683553; doi:10.1186/s12885-017-3716-4)
Supplement: Supplementary file 5 — CAISMOV24 PanCancer transcriptome. Transcriptome data of CAISMOV24 cell line. (XLSX 531 kb) [file 12885_2017_3716_MOESM5_ESM.xlsx]

## Sheet: CAISMOV24
Gene,	Chr	Position	Depth	Ref	Alt	Alt Freq	Variant Type	dbSNP	COSMIC	ClinVar
CAPZB,	chr1	19665889	314	G	A	0.5	3 prime UTR variant
RPS6KA1,	chr1	26900735	18	C	G	0.39	3 prime UTR variant	rs282179
BCL9,	chr1	147096794	8	A	G	1	3 prime UTR variant	rs867270
BCL9,	chr1	147096828	6	C	G	1	3 prime UTR variant	rs946902
MDM4,	chr1	204518842	7	C	A	0.57	3 prime UTR variant	rs4245739
C2orf44,	chr2	24253655	2	G	A	1	3 prime UTR variant
LTBP1,	chr2	33623734	3	A	G	1	3 prime UTR variant	rs622716
ST6GAL1,	chr3	186793729	58	A	G	1	3 prime UTR variant	rs1042642
AFF1,	chr4	88056925	23	A	G	1	3 prime UTR variant	rs342464
MAD2L1,	chr4	120981214	6	T	C	0.67	3 prime UTR variant	rs2908990
MAPK9,	chr5	179663251	36	G	A	0.42	3 prime UTR variant	rs9605
CARD11,	chr7	2946198	16	G	A	0.75	3 prime UTR variant	rs41346845
RAC1,	chr7	6442143	56	C	A	1	3 prime UTR variant	rs2303366
CDK6,	chr7	92244422	42	C	T	0.36	3 prime UTR variant	rs42039
CUX1,	chr7	101892328	13	C	T	1	3 prime UTR variant	rs368214
IFRD1,	chr7	112115658	6	C	T	0.33	3 prime UTR variant	rs7817
TNFRSF10D,	chr8	22995324	34	C	T	0.68	3 prime UTR variant	rs78341389
IKBKB,	chr8	42188550	15	A	G	0.6	3 prime UTR variant	rs1057741
RRM2B,	chr8	103220351	10	A	G	1	3 prime UTR variant	rs59015244
AKR1C3,	chr10	5149703	4	G	A	0.5	3 prime UTR variant	rs3209896
SUFU,	chr10	104389932	5	T	G	1	3 prime UTR variant	rs4917980
TACC2,	chr10	124013604	8	C	A	0.63	3 prime UTR variant	rs3763763
DOCK1,	chr10	129249701	10	C	G	1	3 prime UTR variant	rs2229606
MKI67,	chr10	129897314	32	C	G	1	3 prime UTR variant	rs4750935
CCND1,	chr11	69466115	269	C	A	0.45	3 prime UTR variant	rs7177
ARHGEF12,	chr11	120355791	107	G	T	0.5	3 prime UTR variant	rs9625
SPRY2,	chr13	80910786	13	C	A	0.69	3 prime UTR variant	rs4728
SPRY2,	chr13	80910851	14	A	C	0.64	3 prime UTR variant	rs11911
ARRDC4,	chr15	98514489	20	A	G	0.7	3 prime UTR variant	rs3803385
CTCF,	chr16	67671828	43	C	T	1	3 prime UTR variant	rs149059545
SEPT9,	chr17	75494746	298	A	G	0.46	3 prime UTR variant	rs1059485
SS18,	chr18	23598160	9	A	T	0.33	3 prime UTR variant	rs607404
SHC2,	chr19	417281	10	C	T	1	3 prime UTR variant	rs3893730
FCGBP,	chr19	40354067	28	T	C	0.96	3 prime UTR variant	rs2405
AKT2,	chr19	40739721	51	G	T	0.53	3 prime UTR variant	rs2304186
AKT2,	chr19	40739770	84	G	A	0.6	3 prime UTR variant	rs79275829
BACH1,	chr21	30715275	24	T	C	1	3 prime UTR variant	rs425989
RUNX1,	chr21	36164405	6	G	T	0.67	3 prime UTR variant	rs13051066
BCR,	chr22	23657735	42	G	A	0.6	3 prime UTR variant	rs180812
XIAP,	chrX	123041043	16	A	G	1	3 prime UTR variant	rs28382740
TPO,	chr2	1546327	2	C	G	1	3 prime UTR variant, downstream gene variant	rs1042589
TACC3,	chr4	1746844	4	A	T	1	3 prime UTR variant, downstream gene variant	rs8389
BRD3, LINC00094,	chr9	136898627	21	A	G	0.43	3 prime UTR variant, downstream gene variant	rs433402
NUMA1, IL18BP,	chr11	71714526	240	G	C	1	3 prime UTR variant, downstream gene variant	rs949324
NUMA1, IL18BP,	chr11	71714528	240	T	G	1	3 prime UTR variant, downstream gene variant	rs949323
DDX6,	chr11	118622744	39	G	A	1	3 prime UTR variant, downstream gene variant	rs6589689
KRAS, LYRM5,	chr12	25362777	68	A	G	0.25	3 prime UTR variant, downstream gene variant	rs1137282
ZFYVE19, PPP1R14D,	chr15	41106428	34	C	T	0.5	3 prime UTR variant, downstream gene variant	rs117862382
ZFYVE19, PPP1R14D,	chr15	41106485	37	A	C	0.49	3 prime UTR variant, downstream gene variant	rs7915
TYMS, ENOSF1,	chr18	673016	103	C	T	0.4	3 prime UTR variant, downstream gene variant	rs699517
LAMA5, ADRM1,	chr20	60884339	60	G	A	0.77	3 prime UTR variant, downstream gene variant, upstream gene variant	rs3184293
ARID1A,	chr1	27107272	24	C	CC	0.54	3 prime UTR variant, feature elongation
SET,	chr9	131456978	155	T	TT	0.11	3 prime UTR variant, feature elongation
HMGB1,	chr13	31035477	334	A	AA	0.29	3 prime UTR variant, feature elongation
CDH1,	chr16	68867512	107	A	AA	0.14	3 prime UTR variant, feature elongation
SEPT9,	chr17	75494788	94	C	CC	0.94	3 prime UTR variant, feature elongation
RTN3, C11orf95,	chr11	63525796	190	T	TT	0.14	3 prime UTR variant, feature elongation, downstream gene variant
PPP4C, TBX6,	chr16	30096476	24	G	GG	1	3 prime UTR variant, feature elongation, downstream gene variant
HIF1A, HIF1A-AS2,	chr14	62213933	109	T	TT	1	3 prime UTR variant, feature elongation, intron variant, nc transcript variant, feature elongation, intron variant, nc transcript variant, feature elongation
TACC1,	chr8	38705650	89	A	AA	0.25	3 prime UTR variant, feature elongation, upstream gene variant
BTG1,	chr12	92537720	37	T	TT	0.76	3 prime UTR variant, feature elongation, upstream gene variant, upstream gene variant
SPTBN1,	chr2	54895817	77	AT	A	0.3	3 prime UTR variant, feature truncation	rs201990044
EXT1,	chr8	118811806	22	CT	C	0.59	3 prime UTR variant, feature truncation	rs71739430
IL1R1,	chr2	102793246	31	A	G	1	3 prime UTR variant, intron variant, nc transcript variant	rs3917322
SMO,	chr7	128852381	11	C	T	1	3 prime UTR variant, intron variant, nc transcript variant	rs2075780
HIF1A, HIF1A-AS2,	chr14	62213848	217	T	C	1	3 prime UTR variant, intron variant, nc transcript variant, intron variant, nc transcript variant	rs2057482
TNFRSF14,	chr1	2494785	7	G	A	0.43	3 prime UTR variant, upstream gene variant	rs8725
RRM1, RRM1-AS1,	chr11	4159764	8	A	T	1	3 prime UTR variant, upstream gene variant	rs1042919
IRS2,	chr13	110408608	50	C	T	1	3 prime UTR variant, upstream gene variant	rs1865434
FUT1, IZUMO1,	chr19	49253389	19	C	T	0.42	3 prime UTR variant, upstream gene variant	rs4015
WDR1, MIR3138,	chr4	10076860	80	G	A	0.5	3 prime UTR variant, upstream gene variant, downstream gene variant	rs9926
TNFRSF10B, RHOBTB2,	chr8	22880162	273	G	C	0.25	3 prime UTR variant, upstream gene variant, downstream gene variant	rs1047275
CALR, RAD23A,	chr19	13054781	184	G	T	0.53	3 prime UTR variant, upstream gene variant, downstream gene variant	rs1049481
NAPA, KPTN, NAPA-AS1,	chr19	47991441	11	C	G	1	3 prime UTR variant, upstream gene variant, intron variant, nc transcript variant	rs830149
YTHDF2,	chr1	29063559	62	A	C	1	5 prime UTR variant	rs6697540
CDC73,	chr1	193091320	14	G	A	0.57	5 prime UTR variant	rs80356643		non-pathogenic
PAX8,	chr2	114036436	67	G	C	1	5 prime UTR variant	rs2084163
ATIC,	chr2	216176807	24	T	G	1	5 prime UTR variant	rs4535042
TFG,	chr3	100428460	33	G	C	1	5 prime UTR variant	rs1059363
GMPS,	chr3	155588637	44	C	T	0.66	5 prime UTR variant	rs138962852
ETV5,	chr3	185826740	21	T	G	1	5 prime UTR variant	rs869400
ETV5,	chr3	185826764	13	C	T	1	5 prime UTR variant	rs869399
FIP1L1,	chr4	54243905	16	T	C	1	5 prime UTR variant	rs3811782
IL15,	chr4	142640538	8	T	C	1	5 prime UTR variant	rs2254514
IRF1,	chr5	131826322	44	G	A	0.45	5 prime UTR variant	rs10900809
RAD50,	chr5	131892979	38	G	A	0.39	5 prime UTR variant	rs4526098
DEK,	chr6	18264658	22	G	A	1	5 prime UTR variant	rs9383352
TRIM27,	chr6	28891458	12	T	C	0.42	5 prime UTR variant	rs116388788, rs1061625
AKAP9,	chr7	91570290	5	G	C	1	5 prime UTR variant	rs4727267
TUSC3,	chr8	15397820	3	C	T	1	5 prime UTR variant	rs12550009
PTK2B,	chr8	27255080	111	A	G	1	5 prime UTR variant	rs1128433, rs2241649
TRPS1,	chr8	116635942	17	C	T	1	5 prime UTR variant	rs2721939
CDK5RAP2,	chr9	123342259	12	C	A	1	5 prime UTR variant	rs932975
CDK5RAP2,	chr9	123342275	11	A	G	1	5 prime UTR variant	rs932974
ZMIZ1,	chr10	80921864	11	A	G	1	5 prime UTR variant	rs697241
NT5C2,	chr10	104953007	9	C	G	1	5 prime UTR variant	rs1141095, rs1163236
CAPRIN1,	chr11	34073360	57	A	G	1	5 prime UTR variant	rs7950888
CDKN1B,	chr12	12870695	11	T	C	0.73	5 prime UTR variant	rs34330
FRS2,	chr12	69931759	2	G	A	1	5 prime UTR variant	rs2924135
CHST11,	chr12	104851054	9	G	A	0.33	5 prime UTR variant
ZMYM2,	chr13	20532968	7	C	G	1	5 prime UTR variant	rs9508981
FOXO1,	chr13	41240379	11	G	A	0.91	5 prime UTR variant	rs202030645
FOS,	chr14	75745551	56	T	A	1	5 prime UTR variant	rs2239615
FOS,	chr14	75745626	232	C	T	1	5 prime UTR variant	rs7101
BUB1B,	chr15	40453307	28	A	G	0.46	5 prime UTR variant	rs2277559
MAP2K1,	chr15	66679601	7	G	C	0.57	5 prime UTR variant	rs112542693
SMAD3,	chr15	67358478	40	G	A	0.57	5 prime UTR variant	rs1061427
HERPUD1,	chr16	56966071	21	T	G	1	5 prime UTR variant	rs37024
WWOX,	chr16	78133671	25	C	T	1	5 prime UTR variant	rs11545028
TYK2,	chr19	10490402	10	A	G	0.3	5 prime UTR variant	rs280500
NF2,	chr22	29999878	9	G	C	1	5 prime UTR variant	rs1800540
TAF1D, C11orf54,	chr11	93474827	5	T	C	1	5 prime UTR variant, 5 prime UTR variant	rs631116
MSH3, DHFR, MTRNR2L2,	chr5	79950512	8	A	G	0.5	5 prime UTR variant, 5 prime UTR variant, upstream gene variant	rs1105524
CENPF, ABHD17AP3,	chr1	214776607	10	C	G	0.6	5 prime UTR variant, downstream gene variant	rs3748691
ACSL3, ATG12P2,	chr2	223765491	6	C	T	1	5 prime UTR variant, downstream gene variant	rs2119160
FUS,	chr16	31191482	112	A	G	1	5 prime UTR variant, downstream gene variant	rs929867
HES1,	chr3	193854164	65	A	AAA	0.83	5 prime UTR variant, feature elongation
TRPS1,	chr8	116635873	17	A	AA	1	5 prime UTR variant, feature elongation
LCP1,	chr13	46756259	58	A	AA	0.16	5 prime UTR variant, feature elongation
EML4,	chr2	42396722	3	A	G	1	5 prime UTR variant, intron variant, nc transcript variant	rs7233
TNFRSF10B,	chr8	22926498	121	G	A	0.67	5 prime UTR variant, intron variant, nc transcript variant, downstream gene variant	rs11135695
TYMS, C18orf56,	chr18	657685	4	G	C	1	5 prime UTR variant, intron variant, upstream gene variant, downstream gene variant	rs2853542
LMO7,	chr13	76378459	65	T	C	1	5 prime UTR variant, non coding exon variant, nc transcript variant	rs625033
JUN,	chr1	59248813	42	G	C	1	5 prime UTR variant, upstream gene variant	rs2760499
YPEL5,	chr2	30371358	31	T	C	1	5 prime UTR variant, upstream gene variant	rs7588777
TACC3, TMEM129,	chr4	1723279	17	T	C	1	5 prime UTR variant, upstream gene variant	rs3134865
CASP3, CCDC111,	chr4	185570553	11	T	C	0.73	5 prime UTR variant, upstream gene variant	rs113420705
BRD3,	chr9	136918662	17	C	A	0.53	5 prime UTR variant, upstream gene variant	rs2073818
KDSR,	chr18	61034420	11	T	G	1	5 prime UTR variant, upstream gene variant	rs402348
SMC1A, RIBC1,	chrX	53449568	25	G	A	0.56	5 prime UTR variant, upstream gene variant	rs1264011
FBXW7, MIR4453, MIR4453,	chr4	153456102	14	A	G	0.43	5 prime UTR variant, upstream gene variant, upstream gene variant	rs1351903
BTG1,	chr12	92539344	56	T	C	1	5 prime UTR variant, upstream gene variant, upstream gene variant	rs709223
BTG1,	chr12	92539378	40	G	A	0.65	5 prime UTR variant, upstream gene variant, upstream gene variant	rs1049979
BTG1,	chr12	92539460	35	C	T	0.37	5 prime UTR variant, upstream gene variant, upstream gene variant	rs3088003
FHIT,	chr3	59735247	45	G	GG	1	downstream gene variant
RAC1,	chr7	6442156	64	C	A	0.89	downstream gene variant	rs2303367
FGFR2,	chr10	123239112	2	G	A	1	downstream gene variant	rs1047057	COSM147070
PAFAH1B2,	chr11	117042377	5	G	A	1	downstream gene variant	rs4936367
C1orf192, SDHC,	chr1	161332346	66	C	G	0.53	downstream gene variant, 3 prime UTR variant	rs140761234
DLGAP5, LGALS3,	chr14	55612006	66	TA	T	0.21	downstream gene variant, 3 prime UTR variant, feature truncation	rs71659941
SYTL3, EZR, MIR3918,	chr6	159187877	808	GAC	G	0.53	downstream gene variant, 3 prime UTR variant, feature truncation, upstream gene variant	rs5881286
PRICKLE1,	chr12	42853520	7	A	G	1	downstream gene variant, 3 prime UTR variant, non coding exon variant, nc transcript variant	rs1043652
ATP5B, BAZ2A,	chr12	57030026	4	T	C	1	downstream gene variant, 5 prime UTR variant	rs2255074
FANCD2, FANCD2OS,	chr3	10142949	29	C	T	1	downstream gene variant, downstream gene variant	rs3172417
MARS, MIR616, DDIT3, RN7SL312P,	chr12	57911468	13	A	G	0.69	downstream gene variant, downstream gene variant, intron variant, downstream gene variant	rs703835
TIRAP,	chr11	126163690	7	C	T	0.71	downstream gene variant, downstream gene variant, intron variant, nc transcript variant	rs8177377
TIRAP,	chr11	126163691	6	A	G	0.67	downstream gene variant, downstream gene variant, intron variant, nc transcript variant	rs611953
MARS, MIR616, DDIT3, RN7SL312P,	chr12	57911160	67	G	A	0.36	downstream gene variant, downstream gene variant, synonymous variant, downstream gene variant	rs697221
METTL23, MIR636, SRSF2, MFSD11,	chr17	74732507	28	A	G	1	downstream gene variant, downstream gene variant, synonymous variant, intron variant, 5 prime UTR variant	rs237058
C12orf57, ATN1, PTPN6, RNU7-1,	chr12	7055860	14	T	C	1	downstream gene variant, downstream gene variant, upstream gene variant, downstream gene variant	rs2301262
C8orf58, KIAA1967,	chr8	22462852	7	T	C	0.43	downstream gene variant, intron variant, downstream gene variant	rs11778693
HPDL, MUTYH,	chr1	45797505	19	C	G	0.47	downstream gene variant, missense variant	rs3219489
RMDN2, CYP1B1,	chr2	38298203	3	C	G	1	downstream gene variant, missense variant	rs1056836	COSM1408012
HSF5, RNF43,	chr17	56492800	5	T	C	1	downstream gene variant, missense variant	rs3744093
BBS7, CCNA2, EXOSC9,	chr4	122742217	25	T	C	1	downstream gene variant, missense variant, downstream gene variant	rs769242
CUTA, PHF1, KIFC1,	chr6	33382288	49	G	A	1	downstream gene variant, missense variant, downstream gene variant	rs3116713, rs114055674
MFSD3, RECQL4,	chr8	145737636	11	A	G	1	downstream gene variant, non coding exon variant, nc transcript variant, upstream gene variant	rs4925828
MFSD3, RECQL4,	chr8	145737816	12	C	T	1	downstream gene variant, non coding exon variant, nc transcript variant, upstream gene variant	rs4251691	COSM1569133
N4BP2L1, BRCA2,	chr13	32972872	18	A	T	0.5	downstream gene variant, stop gained	rs80358402		unknown
RMDN2, CYP1B1,	chr2	38298150	3	A	G	1	downstream gene variant, synonymous variant	rs1056837
C5orf45, SQSTM1,	chr5	179260153	713	C	T	1	downstream gene variant, synonymous variant	rs4935
C5orf45, SQSTM1,	chr5	179260213	378	G	A	1	downstream gene variant, synonymous variant	rs4797
PSD, NFKB2,	chr10	104159196	7	A	G	1	downstream gene variant, synonymous variant	rs4919633
PSD, NFKB2,	chr10	104160434	56	A	G	1	downstream gene variant, synonymous variant	rs4919634
CALHM2, PDCD11,	chr10	105202167	41	C	T	0.49	downstream gene variant, synonymous variant	rs146829043
STRA13, ASPSCR1,	chr17	79974731	41	T	C	0.61	downstream gene variant, synonymous variant	rs13087
TMED1, DNM2,	chr19	10939792	201	T	C	0.47	downstream gene variant, synonymous variant	rs2229920
ARFRP1, TNFRSF6B, RTEL1, RTEL1-TNFRSF6B,	chr20	62328480	29	C	T	0.59	downstream gene variant, synonymous variant, downstream gene variant, 3 prime UTR variant, NMD transcript variant	rs55765053
ARFRP1, TNFRSF6B, RTEL1, RTEL1-TNFRSF6B,	chr20	62328375	29	A	G	0.55	downstream gene variant, synonymous variant, downstream gene variant, missense variant, NMD transcript variant	rs2738787
ARFRP1, TNFRSF6B, RTEL1, RTEL1-TNFRSF6B,	chr20	62326110	14	A	C	1	downstream gene variant, upstream gene variant, missense variant, missense variant, NMD transcript variant	rs3208008
AP1M2, KRI1, CDKN2D,	chr19	10679240	12	C	G	1	downstream gene variant, upstream gene variant, synonymous variant	rs1968445
METTL23, MIR636, SRSF2, MFSD11,	chr17	74733099	17	G	A	1	downstream gene variant, upstream gene variant, synonymous variant, intron variant, 5 prime UTR variant	rs237057
RPL22,	chr1	6257792	721	T	TT	0.12	frameshift variant, feature elongation
DST,	chr6	56420307	85	T	TT	0.11	frameshift variant, feature elongation	rs35259490
PTPRK,	chr6	128318074	129	T	TT	0.08	frameshift variant, feature elongation
KAT6A,	chr8	41836189	190	T	TT	0.11	frameshift variant, feature elongation
KIF5B,	chr10	32311832	151	T	TT	0.08	frameshift variant, feature elongation
MLL,	chr11	118375920	40	A	AA	0.23	frameshift variant, feature elongation
KDM5A,	chr12	416681	78	T	TT	0.17	frameshift variant, feature elongation
PPFIBP1,	chr12	27829489	322	T	TT	0.08	frameshift variant, feature elongation
CHD2,	chr15	93480826	238	A	AA	0.11	frameshift variant, feature elongation
ZC3H7A,	chr16	11850184	102	T	TT	0.11	frameshift variant, feature elongation
ACACA,	chr17	35482689	53	A	AA	0.21	frameshift variant, feature elongation
BCL10,	chr1	85733519	85	A	AA	0.16	frameshift variant, feature elongation, downstream gene variant
HMGA1, C6orf1,	chr6	34211292	59	A	AA	0.78	frameshift variant, feature elongation, downstream gene variant
NDC80,	chr18	2589254	66	A	AA	0.14	frameshift variant, feature elongation, downstream gene variant
WWTR1,	chr3	149238595	67	C	CTTAA	0.72	frameshift variant, feature elongation, upstream gene variant	rs112399999, rs71717642
BCL10,	chr1	85736510	91	AT	A	0.11	frameshift variant, feature truncation		COSM391505
PRKDC,	chr8	48805816	76	A	AG	1	frameshift variant, splice region variant, intron variant, feature elongation, downstream gene variant	rs11411516, rs33914855
MAP3K1,	chr5	56177848	53	TCAA	T	0.36	inframe deletion	rs5868032
AKAP12,	chr6	151674121	585	A	AGGA	0.41	inframe insertion
ANLN,	chr7	36447354	88	T	TTCT	0.34	inframe insertion
AKAP9,	chr7	91652181	18	C	CAAC	0.39	inframe insertion
PDE4DIP,	chr1	144930596	15	C	A	0.4	intron variant	rs2762867
PDE4DIP,	chr1	144930940	38	T	C	0.47	intron variant	rs2147326
PDE4DIP,	chr1	144931330	21	C	T	0.71	intron variant	rs2762745
PDE4DIP,	chr1	144931392	30	G	A	0.73	intron variant	rs2798893
PDE4DIP,	chr1	144931727	5	G	A	1	intron variant	rs2985363
ABL2,	chr1	179112145	16	C	G	0.81	intron variant	rs1318056
FHL2,	chr2	106013147	31	C	T	1	intron variant	rs34179780
SEPT2,	chr2	242255378	111	G	A	1	intron variant	rs1134941, rs10164639
DST,	chr6	56482801	12	C	G	1	intron variant	rs6459166
DST,	chr6	56483651	13	G	T	0.77	intron variant
DST,	chr6	56484758	19	C	T	1	intron variant	rs2230862
HMGB1,	chr13	31039986	156	T	C	1	intron variant	rs4354785
UFM1,	chr13	38924263	19	T	C	1	intron variant	rs2231332
PML,	chr15	74328116	9	A	G	0.44	intron variant	rs743580
PML,	chr15	74328141	8	G	T	0.5	intron variant	rs743581
C1orf54, APH1A, CA14,	chr1	150241230	39	G	T	0.38	intron variant, 5 prime UTR variant, downstream gene variant	rs2275780
POU5F1, TCF19,	chr6	31133943	4	C	A	0.5	intron variant, downstream gene variant	rs3130932, rs115857083
CYFIP2,	chr5	156721864	12	C	CC	1	intron variant, feature elongation		COSM1169041, COSM1169042, COSM1169043
RNF213,	chr17	78337058	151	G	C	0.5	intron variant, nc transcript variant, missense variant	rs35332090
RNF213,	chr17	78337584	23	A	G	0.48	intron variant, nc transcript variant, missense variant	rs61740658
RNF213,	chr17	78346870	54	C	A	0.52	intron variant, nc transcript variant, missense variant	rs62077764
RNF213,	chr17	78355494	30	C	G	0.53	intron variant, nc transcript variant, missense variant	rs61745599
RNF213,	chr17	78363054	57	G	A	0.37	intron variant, nc transcript variant, missense variant	rs8072774
RNF213,	chr17	78335610	30	G	A	0.47	intron variant, nc transcript variant, synonymous variant	rs61741791
RNF213,	chr17	78346830	44	G	A	0.36	intron variant, nc transcript variant, synonymous variant	rs116948489
RNF213,	chr17	78354661	132	C	T	1	intron variant, nc transcript variant, synonymous variant	rs4889848
RNF213,	chr17	78363847	35	G	A	0.46	intron variant, nc transcript variant, synonymous variant	rs3185057	COSM1387121, COSM1387122
RAD51,	chr15	40987528	10	G	C	0.5	intron variant, upstream gene variant	rs1801320
RAD51,	chr15	40987565	11	G	T	0.55	intron variant, upstream gene variant	rs1801321
SPEN,	chr1	16202753	20	G	A	0.45	missense variant
ID3,	chr1	23885498	13	T	C	1	missense variant	rs11574
MAP3K6,	chr1	27687466	3	G	T	0.67	missense variant	rs35659744	COSM1559292, COSM1559293, COSM1559294, COSM1559295
MAP3K6,	chr1	27688633	11	G	A	0.36	missense variant	rs1138294
THRAP3,	chr1	36752433	88	C	T	0.55	missense variant	rs6425977
MUTYH,	chr1	45800156	11	C	T	0.45	missense variant	rs3219484
STIL,	chr1	47726087	4	T	C	1	missense variant	rs13376679
STIL,	chr1	47767914	10	G	A	1	missense variant	rs3125630		non-pathogenic
GBP2,	chr1	89579941	168	T	C	0.52	missense variant	rs2230338
GBP2,	chr1	89582690	127	G	C	0.42	missense variant	rs1803632
DPYD,	chr1	98165091	10	T	C	1	missense variant	rs2297595	COSM426885
CSF1,	chr1	110466709	69	T	C	1	missense variant	rs333971
DDX20,	chr1	112308953	5	T	C	0.8	missense variant	rs197412
DDX20,	chr1	112309123	19	C	A	0.58	missense variant	rs197414
DDX20,	chr1	112309331	17	T	C	0.35	missense variant	rs85276
TRIM33,	chr1	114948281	19	A	G	1	missense variant	rs6537825
PDE4DIP,	chr1	144906508	22	C	T	0.41	missense variant	rs34169189
PDE4DIP,	chr1	144912153	6	A	G	1	missense variant	rs1628172
BCL9,	chr1	147091972	9	C	T	0.67	missense variant	rs3820129
PRCC,	chr1	156737969	41	C	T	0.44	missense variant	rs11264542
TPR,	chr1	186303520	93	T	C	0.42	missense variant	rs35766045
CENPF,	chr1	214811244	24	C	G	0.58	missense variant	rs2070065
CENPF,	chr1	214813782	28	A	G	0.64	missense variant	rs3795524
CENPF,	chr1	214813941	35	C	G	0.54	missense variant	rs3795523
CENPF,	chr1	214814125	36	G	A	0.44	missense variant	rs3795522
CENPF,	chr1	214814733	12	T	G	0.33	missense variant	rs3795519
CENPF,	chr1	214814778	31	G	A	0.55	missense variant	rs3795518
CENPF,	chr1	214814995	31	C	T	0.29	missense variant	rs12067133
CENPF,	chr1	214815916	30	T	C	0.63	missense variant	rs3795517
CENPF,	chr1	214816224	46	G	A	0.39	missense variant	rs2666839
CENPF,	chr1	214816297	30	A	G	0.47	missense variant	rs3795514
CENPF,	chr1	214818215	31	G	A	0.45	missense variant	rs3748692
CENPF,	chr1	214818223	40	T	A	0.4	missense variant	rs3748693
CENPF,	chr1	214818846	44	A	G	0.45	missense variant	rs3790646
CENPF,	chr1	214818945	55	A	C	0.56	missense variant	rs3790647
CENPF,	chr1	214819328	71	G	A	0.59	missense variant	rs3748695
CENPF,	chr1	214819587	20	A	G	0.55	missense variant	rs12058704
CENPF,	chr1	214819980	56	C	T	0.43	missense variant	rs3748696
CENPF,	chr1	214826196	13	G	A	1	missense variant	rs335524
CENPF,	chr1	214830617	63	A	G	0.52	missense variant	rs438034
CENPF,	chr1	214837110	37	C	G	0.51	missense variant	rs7289
TGFB2,	chr1	218607532	22	G	C	0.45	missense variant	rs10482810
ALK,	chr2	29416572	3	T	C	1	missense variant	rs1670283
BIRC6,	chr2	32667182	39	G	C	1	missense variant	rs60197615
LTBP1,	chr2	33585796	6	T	C	1	missense variant	rs4422143
EML4,	chr2	42510018	17	A	G	1	missense variant	rs6736913
EML4,	chr2	42515388	61	A	G	1	missense variant	rs10202624
THADA,	chr2	43506979	22	C	T	1	missense variant	rs112504846
THADA,	chr2	43625184	24	T	A	1	missense variant	rs33979934	COSM148848
ERCC3,	chr2	128017009	52	C	T	1	missense variant	rs151216904	COSM94239
CASP8,	chr2	202122995	5	A	G	1	missense variant	rs3769823
CPS1,	chr2	211540507	3	C	A	1	missense variant	rs1047891
BARD1,	chr2	215632255	14	C	T	1	missense variant	rs2070094
BARD1,	chr2	215645464	35	C	G	1	missense variant	rs2229571
BARD1,	chr2	215674224	8	G	A	1	missense variant	rs1048108	COSM1482743, COSM442275
ATIC,	chr2	216190020	163	C	G	1	missense variant	rs2372536
RAF1,	chr3	12660099	57	C	T	0.75	missense variant	rs145611571
XPC,	chr3	14199887	67	G	A	0.76	missense variant	rs2228000
RBM6,	chr3	50005916	51	C	T	0.49	missense variant	rs61731329
ATR,	chr3	142281612	14	A	G	1	missense variant	rs2227928	COSM149487
MLF1,	chr3	158320703	21	C	A	0.62	missense variant	rs15967, rs77911695
PSMD2,	chr3	184019681	1134	G	A	0.64	missense variant	rs11545172
WDR1,	chr4	10099340	567	T	C	0.61	missense variant	rs13441
SDHA,	chr5	254599	183	A	T	0.3	missense variant	rs6960
SDHA,	chr5	256509	153	G	A	0.36	missense variant	rs6962
RICTOR,	chr5	38955796	34	G	A	1	missense variant	rs2043112
MAP3K1,	chr5	56177443	51	G	A	0.37	missense variant	rs702689
MAP3K1,	chr5	56177743	43	G	A	0.28	missense variant	rs832582
FBN2,	chr5	127685135	7	C	T	1	missense variant	rs154001
TGFBI,	chr5	135385251	49	G	A	0.31	missense variant	rs202239395
CDC25C,	chr5	137665323	37	G	A	1	missense variant	rs3734166
MAML1,	chr5	179195867	59	G	A	0.37	missense variant	rs41285557
RREB1,	chr6	7211818	141	G	A	0.55	missense variant	rs1334576
RREB1,	chr6	7247248	19	T	C	0.42	missense variant	rs2256596
RREB1,	chr6	7247344	86	C	A	0.41	missense variant	rs35742417	COSM150040
ICK,	chr6	52878654	40	C	T	0.5	missense variant	rs33936662
DST,	chr6	56417282	67	C	T	0.43	missense variant	rs4715630
DST,	chr6	56417545	17	T	C	0.59	missense variant	rs4715631	COSM1445314, COSM1445315
DST,	chr6	56420538	52	C	T	0.38	missense variant	rs11756977
DST,	chr6	56463410	21	T	C	1	missense variant	rs4712138
DST,	chr6	56479215	34	T	A	0.47	missense variant	rs183804748
LMBRD1,	chr6	70407465	95	A	T	1	missense variant	rs12648, rs9354880
FRK,	chr6	116325142	36	C	T	0.61	missense variant	rs3756772
CEP85L,	chr6	118886961	2	G	T	1	missense variant	rs3734382	COSM150173
AKAP12,	chr6	151674326	671	A	C	0.41	missense variant	rs3823310
PMS2,	chr7	6017340	22	T	C	0.27	missense variant	rs17420802		probable-non-pathogenic
PMS2,	chr7	6026775	16	T	C	0.63	missense variant	rs2228006
PMS2,	chr7	6026988	25	G	A	0.64	missense variant	rs1805321		non-pathogenic
AHR,	chr7	17379110	53	G	A	0.4	missense variant	rs2066853
ANLN,	chr7	36445856	84	G	A	1	missense variant	rs197367, rs62873663
GLI3,	chr7	42088222	7	T	C	1	missense variant	rs846266
IGFBP3,	chr7	45960645	18	G	C	0.33	missense variant	rs2854746
PCLO,	chr7	82764425	13	C	G	0.69	missense variant	rs2877
PCLO,	chr7	82785097	24	T	C	0.71	missense variant	rs61741659
AKAP9,	chr7	91630620	75	G	T	0.28	missense variant	rs6964587
AKAP9,	chr7	91714911	10	C	T	1	missense variant	rs1063242
RELN,	chr7	103230181	2	T	C	1	missense variant
COG5,	chr7	107002806	75	A	G	0.32	missense variant	rs2269970	COSM150370
WNT16,	chr7	120979089	4	C	T	1	missense variant	rs2707466
KIAA1549,	chr7	138601572	25	C	T	0.32	missense variant	rs2150283
KIAA1549,	chr7	138601706	37	C	A	0.35	missense variant	rs2354336
KIAA1549,	chr7	138602432	27	G	C	0.3	missense variant	rs61734132
KIAA1549,	chr7	138602523	22	T	C	0.27	missense variant	rs2774962	COSM1448410, COSM150399
PCM1,	chr8	17796382	128	A	G	1	missense variant	rs412750, rs41364448
PCM1,	chr8	17814915	139	A	G	1	missense variant	rs208753
PSD3,	chr8	18729496	195	G	A	0.81	missense variant	rs13263453
PSD3,	chr8	18729817	122	G	A	1	missense variant	rs7016219, rs59018241
PSD3,	chr8	18729818	122	T	G	1	missense variant	rs7003060
TNFRSF10B,	chr8	22886020	216	A	G	1	missense variant	rs13265018
TNFRSF10D,	chr8	23001988	36	A	G	0.64	missense variant	rs1133782
PTK2B,	chr8	27308585	382	A	C	1	missense variant	rs751019
ZNF703,	chr8	37555338	12	C	T	0.58	missense variant	rs79707182
WHSC1L1,	chr8	38148080	20	C	T	0.85	missense variant
NBN,	chr8	90990479	63	C	G	0.22	missense variant	rs1805794
FZD6,	chr8	104312432	106	A	G	0.24	missense variant	rs827528	COSM1453718
KANK1,	chr9	712060	25	G	C	1	missense variant	rs4465020	COSM1132465, COSM1132467
PDCD1LG2,	chr9	5557672	28	T	C	1	missense variant	rs7854303
KDM4C,	chr9	7174673	16	G	A	0.38	missense variant	rs913588
TNC,	chr9	117846580	147	T	C	0.37	missense variant	rs1061494	COSM150688
TNC,	chr9	117848394	248	T	C	1	missense variant	rs1757095
PAPPA,	chr9	119106881	4	C	A	1	missense variant	rs7020782
CDK5RAP2,	chr9	123170733	42	C	G	0.4	missense variant	rs4837768		non-pathogenic
CDK5RAP2,	chr9	123291036	61	C	G	1	missense variant	rs4836822		non-pathogenic
CNTRL,	chr9	123860689	6	C	T	0.5	missense variant	rs10818504
CNTRL,	chr9	123903840	19	G	A	0.58	missense variant	rs17292952
NOTCH1,	chr9	139393579	38	C	T	0.63	missense variant
NCOA4,	chr10	51585241	264	A	G	0.44	missense variant	rs61754798
BICC1,	chr10	60588553	119	T	C	1	missense variant	rs4948550
CCDC6,	chr10	61552692	74	G	T	0.64	missense variant	rs1053266	COSM146940
NUTM2A,	chr10	88988115	3	G	A	1	missense variant	rs200168540	COSM1317420, COSM1317421
TLL2,	chr10	98172999	7	C	T	0.29	missense variant	rs41291632
CHUK,	chr10	101977883	50	C	T	1	missense variant	rs2230804
PDCD11,	chr10	105177645	46	G	T	0.37	missense variant	rs11598673
TACC2,	chr10	123842523	4	G	A	1	missense variant	rs11200385
TACC2,	chr10	123844503	3	C	T	1	missense variant	rs10887063
TACC2,	chr10	123846288	8	G	A	1	missense variant	rs4752642
TACC2,	chr10	123903133	6	G	A	0.83	missense variant	rs12765679
TACC2,	chr10	123996976	16	G	A	1	missense variant	rs2295879
DOCK1,	chr10	129249662	10	G	A	1	missense variant	rs2229603
MKI67,	chr10	129899578	187	T	C	1	missense variant	rs8473	COSM1128106
MKI67,	chr10	129899778	95	G	C	1	missense variant	rs11106
MKI67,	chr10	129901393	168	T	C	0.99	missense variant	rs11016071
MKI67,	chr10	129901726	67	C	T	1	missense variant	rs10082533
MKI67,	chr10	129901825	112	T	C	1	missense variant	rs10082391
MKI67,	chr10	129901946	83	T	G	1	missense variant	rs1050767
MKI67,	chr10	129902158	181	C	T	1	missense variant	rs12777740
MKI67,	chr10	129902281	131	G	A	1	missense variant	rs1063535
MKI67,	chr10	129903016	297	T	C	1	missense variant	rs7071768
MKI67,	chr10	129904474	247	G	A	0.91	missense variant	rs61738284
MKI67,	chr10	129904477	246	C	T	0.91	missense variant	rs11591817
MKI67,	chr10	129904654	190	C	G	0.39	missense variant	rs45438392
MKI67,	chr10	129905429	259	C	T	1	missense variant	rs7918199	COSM146354
MKI67,	chr10	129906364	198	G	A	1	missense variant	rs4750685	COSM146356
MKI67,	chr10	129907544	120	G	C	1	missense variant	rs2240
MKI67,	chr10	129910475	118	T	G	1	missense variant	rs997983	COSM146358, COSM175230
MKI67,	chr10	129911856	90	C	G	1	missense variant	rs11016076
MKI67,	chr10	129913960	34	A	T	1	missense variant	rs7095325
MKI67,	chr10	129917560	107	T	C	1	missense variant	rs2071498
MGMT,	chr10	131506283	21	C	T	0.38	missense variant	rs12917
INPP5A,	chr10	134459388	48	A	G	0.5	missense variant	rs1133400
CD44,	chr11	35226155	436	A	G	0.51	missense variant	rs9666607
RTN3,	chr11	63487386	2	T	C	1	missense variant	rs542998
RHOD,	chr11	66837965	150	T	C	1	missense variant	rs4930409
LRP5,	chr11	68201295	51	C	T	0.59	missense variant	rs3736228
MAML2,	chr11	95712897	48	G	T	0.54	missense variant	rs7123133
BIRC3,	chr11	102201850	21	G	A	0.52	missense variant	rs17881197
ATM,	chr11	108183167	3	A	G	1	missense variant	rs659243
CHEK1,	chr11	125525195	25	A	G	1	missense variant	rs506504
KDM5A,	chr12	427575	70	A	G	0.79	missense variant	rs11062385
STYK1,	chr12	10782115	3	T	C	1	missense variant	rs3759259
CDKN1B,	chr12	12871099	78	T	G	0.68	missense variant	rs2066827
KRAS,	chr12	25398284	45	C	A	0.69	missense variant	rs121913529	COSM1135366, COSM1140133, COSM1140134, COSM520, COSM521, COSM522	other:pathogenic
PPFIBP1,	chr12	27800746	746	G	T	1	missense variant	rs2194816
RASAL1,	chr12	113553481	51	C	T	1	missense variant	rs1284879
NCOR2,	chr12	124812039	117	G	T	0.47	missense variant
NCOR2,	chr12	124826462	83	C	T	0.59	missense variant	rs2229840
EP400,	chr12	132445675	10	G	A	0.5	missense variant	rs61745448
EP400,	chr12	132466835	17	C	A	0.65	missense variant	rs145263930
EP400,	chr12	132466836	17	C	T	0.65	missense variant	rs148078602
EP400,	chr12	132497581	40	G	A	0.68	missense variant	rs117348148	COSM1205376
EP400,	chr12	132554157	32	G	A	0.59	missense variant
BRCA2,	chr13	32906729	10	A	C	0.3	missense variant	rs144848	COSM147663	other:non-pathogenic
BRCA2,	chr13	32929387	2	T	C	1	missense variant	rs169547		unknown
LCP1,	chr13	46708291	158	T	C	1	missense variant	rs4941543
LMO7,	chr13	76395464	28	C	T	0.57	missense variant	rs41286126
LMO7,	chr13	76423248	35	T	C	0.69	missense variant	rs7986131	COSM1367702, COSM1367703, COSM1367704
SPRY2,	chr13	80911525	58	G	A	0.67	missense variant	rs504122
IRS2,	chr13	110435231	12	C	T	0.67	missense variant	rs1805097		other
AKAP6,	chr14	33015397	4	G	T	0.75	missense variant	rs45477296
NIN,	chr14	51223789	44	C	T	1	missense variant	rs2073347
NIN,	chr14	51224374	59	T	G	1	missense variant	rs12882191
CCDC88C,	chr14	91739081	16	A	G	1	missense variant	rs941920
TRIP11,	chr14	92441066	51	C	T	0.41	missense variant	rs1051340
GOLGA5,	chr14	93276654	60	T	C	0.38	missense variant	rs1040835
EML1,	chr14	100375707	7	C	T	1	missense variant	rs34198557	COSM1371950
HSP90AA1,	chr14	102568367	19	T	A	1	missense variant	rs8005905
CEP170B,	chr14	105352651	29	C	T	0.31	missense variant	rs62641737
BUB1B,	chr15	40477831	25	G	A	0.48	missense variant	rs1801376
CASC5,	chr15	40913840	6	G	T	1	missense variant	rs2412541
CASC5,	chr15	40915190	6	A	G	1	missense variant	rs8040502	COSM147882
CASC5,	chr15	40916237	9	A	G	0.67	missense variant	rs17747633	COSM1372697, COSM147883
NDUFAF1,	chr15	41689232	12	C	T	0.33	missense variant	rs1899
NEDD4,	chr15	56152729	44	T	C	0.45	missense variant	rs2303579
NEDD4,	chr15	56152872	48	C	T	0.44	missense variant	rs2303580
PML,	chr15	74336633	50	T	C	1	missense variant	rs5742915
ARRDC4,	chr15	98504326	13	A	G	1	missense variant	rs12101554
ARRDC4,	chr15	98513845	50	T	C	0.5	missense variant	rs2130882	COSM1375590
ARRDC4,	chr15	98513944	106	C	T	0.53	missense variant	rs76962941
SLX4,	chr16	3639827	6	G	A	1	missense variant	rs3810813	COSM1377772
TP53,	chr17	7579472	314	G	C	1	missense variant	rs1042522	COSM45985	non-pathogenic
PER1,	chr17	8046772	8	C	G	1	missense variant	rs2585405
AURKB,	chr17	8108331	77	A	G	0.38	missense variant	rs1059476
BRCA1,	chr17	41223094	15	T	C	0.67	missense variant	rs1799966		unknown:non-pathogenic
BRCA1,	chr17	41244000	17	T	C	0.29	missense variant	rs16942	COSM148277	unknown:non-pathogenic
BRCA1,	chr17	41244435	16	T	C	0.5	missense variant	rs16941		non-pathogenic
BRCA1,	chr17	41244936	18	G	A	0.78	missense variant	rs799917	COSM148278	unknown:non-pathogenic
COL1A1,	chr17	48265495	8	T	C	1	missense variant	rs1800215
RNF43,	chr17	56448297	7	C	T	0.43	missense variant	rs2257205
BCAS3,	chr17	58786625	6	A	G	1	missense variant	rs2643103
RHBDF2,	chr17	74475024	26	G	A	1	missense variant	rs3744045	COSM437441
RHBDF2,	chr17	74475975	6	C	A	1	missense variant	rs67160445
SEPT9,	chr17	75494705	583	A	G	1	missense variant	rs2627223
RNF213,	chr17	78263486	199	T	C	0.44	missense variant	rs17853989	COSM148358, COSM148359
RNF213,	chr17	78298926	35	G	A	0.51	missense variant	rs61359568
RNF213,	chr17	78298938	32	A	G	1	missense variant	rs6565674
RNF213,	chr17	78302157	102	C	A	1	missense variant	rs8082521	COSM148362
RNF213,	chr17	78305871	78	G	A	1	missense variant	rs10782008
RNF213,	chr17	78306280	59	A	G	1	missense variant	rs8074015
RNF213,	chr17	78319136	94	G	A	1	missense variant	rs9674961	COSM148366, COSM148367
ASPSCR1,	chr17	79954544	6	T	A	1	missense variant	rs8074498
ZNF24,	chr18	32917644	49	T	C	1	missense variant	rs2032729
ELP2,	chr18	33718326	24	A	C	1	missense variant	rs1785934
ELP2,	chr18	33725931	25	G	A	1	missense variant	rs1785928	COSM1388588
NFATC1,	chr18	77246406	10	T	G	1	missense variant	rs754093	COSM438403
WDR18,	chr19	984537	71	A	G	0.55	missense variant	rs61732720
WDR18,	chr19	990281	55	G	A	1	missense variant	rs2158367
WDR18,	chr19	991129	127	G	A	0.48	missense variant	rs11538683
DOT1L,	chr19	2226772	12	G	C	0.67	missense variant	rs2302061
DNMT1,	chr19	10273372	221	T	C	0.57	missense variant	rs2228612
DNMT1,	chr19	10291473	63	C	T	0.52	missense variant	rs61750053
NOTCH3,	chr19	15271771	13	G	A	0.38	missense variant	rs1044009
SUGP2,	chr19	19136541	28	C	T	0.39	missense variant	rs4808907
,	chr19	36224705	7	A	G	1	missense variant	rs231591
FCGBP,	chr19	40368395	12	C	T	1	missense variant	rs28472548
FCGBP,	chr19	40392585	6	T	G	0.5	missense variant	rs79253448
FCGBP,	chr19	40392588	7	C	T	0.43	missense variant	rs62108885
AXL,	chr19	41743861	74	A	G	1	missense variant	rs7249222
PTPRA,	chr20	2945759	143	C	T	0.71	missense variant	rs1178027	COSM149129
PLCB4,	chr20	9288522	4	G	A	1	missense variant	rs6077510
ASXL1,	chr20	31022959	44	T	C	1	missense variant	rs6058694
E2F1,	chr20	32268180	49	C	T	0.78	missense variant	rs145741678
PLCG1,	chr20	39797465	82	T	C	0.63	missense variant	rs753381
AURKA,	chr20	54961463	69	T	C	0.99	missense variant	rs1047972
LAMA5,	chr20	60889385	106	G	T	0.39	missense variant	rs117480847	COSM1318823
LAMA5,	chr20	60895697	83	C	T	0.29	missense variant	rs2297587
LAMA5,	chr20	60897487	78	C	T	0.71	missense variant	rs2274934
LAMA5,	chr20	60897772	76	T	C	0.36	missense variant	rs6143021
LAMA5,	chr20	60899182	139	C	T	0.32	missense variant	rs11698080	COSM1412935
LAMA5,	chr20	60899206	136	C	T	0.7	missense variant	rs2427283	COSM149203
LAMA5,	chr20	60900481	99	A	G	1	missense variant	rs2427284
LAMA5,	chr20	60921643	247	T	C	1	missense variant	rs4925229
USP16,	chr21	30408670	86	A	T	0.44	missense variant	rs2274802
TIAM1,	chr21	32638549	3	C	A	0.67	missense variant	rs2070417
TIAM1,	chr21	32638550	3	C	T	0.67	missense variant	rs2070418
BCR,	chr22	23627369	112	A	G	0.47	missense variant	rs140504
GTSE1,	chr22	46722400	26	T	C	1	missense variant	rs140054
CDKL5,	chrX	18638082	4	A	C	1	missense variant	rs35478150, rs62643616
ATRX,	chrX	76937963	24	G	C	1	missense variant	rs3088074
BCORL1,	chrX	129147079	5	T	C	1	missense variant	rs4830173
ZNF687, PI4KB,	chr1	151259543	14	G	A	1	missense variant, downstream gene variant	rs3748545
MLH1, RPL29P11,	chr3	37053568	95	A	G	1	missense variant, downstream gene variant	rs1799977	COSM1131469	non-pathogenic:probable-non-pathogenic
TFRC, RNU7-18P,	chr3	195800811	58	C	T	0.52	missense variant, downstream gene variant	rs3817672
MSH3,	chr5	80149981	42	A	G	1	missense variant, downstream gene variant	rs184967
HIST1H1D, HIST1H2APS3,	chr6	26235122	186	G	A	0.39	missense variant, downstream gene variant		COSM161530
FLNC,	chr7	128488734	16	G	A	0.81	missense variant, downstream gene variant	rs2291569
SNCG, ADIRF-AS1,	chr10	88722398	5	A	T	0.4	missense variant, downstream gene variant	rs9864
AIP, PITPNM1,	chr11	67257823	12	C	A	1	missense variant, downstream gene variant	rs641081
AIP, PITPNM1,	chr11	67258391	4	A	G	1	missense variant, downstream gene variant	rs4930199
CEP57, MTMR2,	chr11	95564259	82	A	G	0.57	missense variant, downstream gene variant	rs644799	COSM1357997
EP400,	chr12	132562126	40	G	A	0.33	missense variant, downstream gene variant	rs73164912
JAG2,	chr14	105617042	25	C	T	1	missense variant, downstream gene variant	rs1057744	COSM432749
CASC5,	chr15	40898643	26	G	C	1	missense variant, downstream gene variant	rs7177192	COSM147880
ZFYVE19, PPP1R14D,	chr15	41105926	104	T	G	0.41	missense variant, downstream gene variant	rs690347
ZNF207,	chr17	30692396	466	G	T	0.44	missense variant, downstream gene variant	rs3795244
NCOA3,	chr20	46256424	42	C	T	0.69	missense variant, downstream gene variant	rs6094752
LAMA5, ADRM1,	chr20	60887581	91	G	A	0.6	missense variant, downstream gene variant	rs944895	COSM444167
LAMA5, MIR4758,	chr20	60904853	124	T	C	1	missense variant, downstream gene variant	rs2427286
LAMA5, MIR4758,	chr20	60905878	229	A	G	1	missense variant, downstream gene variant	rs3810548
ERBB2, MIEN1, MIR4728,	chr17	37884037	105	C	G	0.54	missense variant, downstream gene variant, downstream gene variant	rs61552325, rs1058808
XPC, TMEM43,	chr3	14187449	13	G	T	1	missense variant, downstream gene variant, intron variant, nc transcript variant, intron variant, nc transcript variant	rs2228001
TIRAP,	chr11	126162893	5	G	A	0.6	missense variant, downstream gene variant, non coding exon variant, nc transcript variant	rs7932976
ERCC5, METTL21EP,	chr13	103527849	52	G	C	1	missense variant, downstream gene variant, upstream gene variant	rs9514066
ERCC5, METTL21EP,	chr13	103527930	29	G	C	1	missense variant, downstream gene variant, upstream gene variant	rs9514067
MLLT6, MIR4734,	chr17	36861983	62	T	C	1	missense variant, downstream gene variant, upstream gene variant, intron variant, nc transcript variant	rs17855918
PLAU, C10orf55,	chr10	75673101	525	T	C	0.59	missense variant, intron variant	rs2227564		other
ITGAV,	chr2	187532417	259	G	A	1	missense variant, intron variant, nc transcript variant	rs2230616
NUP214,	chr9	134020092	27	C	T	1	missense variant, intron variant, nc transcript variant	rs103612
SPECC1,	chr17	20108239	68	A	T	0.51	missense variant, intron variant, nc transcript variant	rs2703806
APC,	chr5	112176756	12	T	A	1	missense variant, intron variant, NMD transcript variant	rs459552		non-pathogenic
BCL2L2, BCL2L2-PABPN1,	chr14	23777374	8	A	G	1	missense variant, missense variant	rs910332
PIK3R2,	chr19	18272190	5	A	C	1	missense variant, missense variant, NMD transcript variant	rs2241088
PIK3R2,	chr19	18273047	29	T	C	1	missense variant, missense variant, NMD transcript variant	rs1011320
ASMTL, ASMTL-AS1,	chrX	1531648	91	C	T	0.67	missense variant, non coding exon variant, nc transcript variant	rs145515303
MSH3,	chr5	80168937	32	G	A	1	missense variant, splice region variant	rs26279
HERPUD1,	chr16	56969148	139	G	A	1	missense variant, splice region variant	rs2217332	COSM148083
RNF213,	chr17	78262161	153	T	C	0.47	missense variant, splice region variant	rs17857135	COSM1480136, COSM1480137, COSM437734
MALT1,	chr18	56367823	42	A	G	0.6	missense variant, splice region variant	rs74847855
BRWD3,	chrX	79943569	9	T	C	1	missense variant, splice region variant	rs3122407
POMGNT1, TSPAN1,	chr1	46655158	46	T	C	1	missense variant, splice region variant, downstream gene variant	rs6659553
TNFRSF14,	chr1	2488153	12	A	G	0.5	missense variant, upstream gene variant	rs4870
TNFRSF14,	chr1	2494330	51	G	A	0.51	missense variant, upstream gene variant	rs2234167
PDE4DIP,	chr1	144854598	4	C	T	0.75	missense variant, upstream gene variant	rs3863691
ZNF687,	chr1	151259035	5	G	C	0.6	missense variant, upstream gene variant
SETD2,	chr3	47125385	47	G	A	0.55	missense variant, upstream gene variant	rs4082155	COSM149375, COSM149376
SLC34A2,	chr4	25678199	6	A	G	1	missense variant, upstream gene variant	rs6448389
PRDM1,	chr6	106547372	7	C	G	0.43	missense variant, upstream gene variant	rs811925
AKAP12,	chr6	151669875	541	A	G	0.41	missense variant, upstream gene variant	rs10872670
AKAP12,	chr6	151670172	151	A	C	0.34	missense variant, upstream gene variant	rs3734799
AKR1C3,	chr10	5136651	20	C	G	1	missense variant, upstream gene variant	rs12529
NT5C2, MARCKSL1P1,	chr10	104934709	79	T	C	0.51	missense variant, upstream gene variant	rs10883841
FANCF,	chr11	22646800	7	G	A	0.57	missense variant, upstream gene variant	rs113910234	COSM1321727
NDC80,	chr18	2595443	39	G	T	0.67	missense variant, upstream gene variant	rs12456560
LAMA5, MIR4758,	chr20	60908969	43	T	C	1	missense variant, upstream gene variant	rs13042941
CD44,	chr11	35229673	837	T	C	0.48	missense variant, upstream gene variant, downstream gene variant	rs1467558
CASC5, RN7SL376P,	chr15	40903684	15	A	G	1	missense variant, upstream gene variant, downstream gene variant	rs12911738	COSM433785, COSM433786
ICAM1, ICAM4,	chr19	10394792	28	G	A	0.36	missense variant, upstream gene variant, downstream gene variant, intron variant, nc transcript variant	rs1799969
ICAM1, ICAM4,	chr19	10395468	3	G	A	1	missense variant, upstream gene variant, downstream gene variant, intron variant, nc transcript variant	rs5497
PVT1,	chr8	129108823	34	C	T	0.65	non coding exon variant, nc transcript variant	rs11604
MALAT1,	chr11	65271832	651	C	T	0.44	non coding exon variant, nc transcript variant	rs3200401
USP32P2,	chr17	18418694	2	T	C	1	non coding exon variant, nc transcript variant
USP32P2,	chr17	18418699	2	G	A	1	non coding exon variant, nc transcript variant
MALAT1,	chr11	65272645	708	T	TT	0.14	non coding exon variant, nc transcript variant, feature elongation
MALAT1,	chr11	65268491	187	T	TT	0.46	non coding exon variant, nc transcript variant, feature elongation, upstream gene variant
MALAT1,	chr11	65269906	176	T	TT	0.14	non coding exon variant, nc transcript variant, feature elongation, upstream gene variant
MALAT1,	chr11	65270299	745	A	AA	0.13	non coding exon variant, nc transcript variant, feature elongation, upstream gene variant
MALAT1,	chr11	65271779	59	CT	C	0.34	non coding exon variant, nc transcript variant, feature truncation	rs36002528
MALAT1,	chr11	65268479	189	GT	G	0.46	non coding exon variant, nc transcript variant, feature truncation, upstream gene variant	rs72004824
NSUN5P2, POM121,	chr7	72418963	46	T	C	0.24	non coding exon variant, nc transcript variant, missense variant	rs7056
RNF213,	chr17	78327358	68	G	A	1	non coding exon variant, nc transcript variant, synonymous variant	rs7216493	COSM148368, COSM148369
KIF5B,	chr10	32311775	7	C	G	1	splice donor variant
PPP2R1B,	chr11	111631542	2	C	T	1	splice donor variant
CCNB1IP1,	chr14	20784718	79	G	T	0.29	splice region variant, 5 prime UTR variant	rs1132644
MRE11A, ANKRD49,	chr11	94226952	3	C	T	0.67	splice region variant, intron variant, 5 prime UTR variant	rs1805363
MLF1,	chr3	158320597	43	T	C	0.74	splice region variant, synonymous variant	rs17352986, rs4875
TEC,	chr4	48172266	7	G	A	1	splice region variant, synonymous variant	rs2271173
INPP4B,	chr4	143043397	18	G	A	0.28	splice region variant, synonymous variant	rs34561493
SDHA,	chr5	226160	82	A	C	0.39	splice region variant, synonymous variant	rs6555055
ARHGAP26,	chr5	142593652	30	C	T	1	splice region variant, synonymous variant	rs258819
COG5,	chr7	106897237	55	A	C	0.33	splice region variant, synonymous variant	rs17349904
PSD3,	chr8	18656805	223	G	A	0.22	splice region variant, synonymous variant	rs2306825
RRM2B,	chr8	103238260	152	G	A	0.24	splice region variant, synonymous variant	rs28999710
FNBP1,	chr9	132720770	105	A	G	0.36	splice region variant, synonymous variant	rs17519205
TEAD1,	chr11	12903443	329	C	T	0.44	splice region variant, synonymous variant	rs2304733
DTX4,	chr11	58940278	36	G	T	0.61	splice region variant, synonymous variant	rs12796683
CCND1,	chr11	69462910	149	G	A	1	splice region variant, synonymous variant	rs9344, rs17295377	COSM1179751
NAV3,	chr12	78542699	4	T	C	1	splice region variant, synonymous variant	rs366527
CCDC88C,	chr14	91773568	35	T	C	1	splice region variant, synonymous variant	rs1970912
MAP2K5,	chr15	67938728	14	C	T	0.36	splice region variant, synonymous variant	rs56254481
RPTOR,	chr17	78820374	20	G	A	0.5	splice region variant, synonymous variant	rs2589156	COSM148370
PTPRA,	chr20	2996497	197	C	T	0.64	splice region variant, synonymous variant	rs1178016
CPNE1,	chr20	34214723	120	T	C	0.28	splice region variant, synonymous variant	rs2425068
ITGA5,	chr12	54799450	6	A	G	1	splice region variant, synonymous variant, intron variant, nc transcript variant, intron variant, nc transcript variant	rs1249378
PDE4DIP,	chr1	144915561	12	G	A	0.42	stop gained	rs1778111
TP73,	chr1	3638674	5	C	T	1	synonymous variant	rs1801174
MTOR,	chr1	11301714	23	A	G	1	synonymous variant	rs1135172
EPHA2,	chr1	16451767	244	G	A	0.55	synonymous variant	rs3754334
EPHA2,	chr1	16475123	198	C	T	0.54	synonymous variant	rs6678616
EPHA2,	chr1	16475126	179	C	T	0.55	synonymous variant	rs6678618	COSM1178394
SDHB,	chr1	17355218	225	A	G	0.49	synonymous variant	rs11541235, rs146296689
SDHB,	chr1	17380497	18	G	T	1	synonymous variant	rs2746462
RPS6KA1,	chr1	26887592	41	T	C	1	synonymous variant	rs1064196
EPHA10,	chr1	38184470	4	C	G	0.75	synonymous variant	rs610213
POMGNT1,	chr1	46660295	65	T	C	0.52	synonymous variant	rs2292487
EPS15,	chr1	51873951	100	G	A	0.42	synonymous variant	rs1065754
JAK1,	chr1	65311214	215	G	C	0.51	synonymous variant	rs3737139
JAK1,	chr1	65321250	263	G	A	0.46	synonymous variant	rs2230586
JAK1,	chr1	65335095	175	T	C	0.49	synonymous variant	rs11585932
SORT1,	chr1	109884775	92	T	G	1	synonymous variant	rs2228604
SORT1,	chr1	109897103	64	A	G	1	synonymous variant	rs11142	COSM1332444
CSF1,	chr1	110466338	60	C	A	1	synonymous variant	rs333970
DDX20,	chr1	112298582	9	A	G	0.67	synonymous variant	rs197392	COSM423461
DDX20,	chr1	112298829	3	T	C	0.67	synonymous variant	rs197393
DDX20,	chr1	112308972	5	G	A	0.8	synonymous variant	rs197413
HIPK1,	chr1	114505000	81	G	A	0.47	synonymous variant	rs17852555
HIPK1,	chr1	114515717	44	G	A	0.39	synonymous variant	rs2358996
TRIM33,	chr1	114973429	40	T	C	0.5	synonymous variant	rs12083584
NOTCH2,	chr1	120612006	9	G	A	0.56	synonymous variant	rs77243975	COSM1320072
PDE4DIP,	chr1	144909956	25	G	A	0.52	synonymous variant	rs638260
PDE4DIP,	chr1	144915568	11	A	T	0.36	synonymous variant	rs143827095
ARNT,	chr1	150808889	34	C	G	0.41	synonymous variant	rs2228099	COSM146601
MEF2D,	chr1	156446903	65	T	C	0.58	synonymous variant	rs2274317
DNM3,	chr1	172277925	11	C	T	0.73	synonymous variant	rs34870740
DNM3,	chr1	172356437	6	A	G	1	synonymous variant	rs6688654
ELK4,	chr1	205589574	153	C	T	0.46	synonymous variant	rs1064406
IKBKE,	chr1	206647742	72	A	G	1	synonymous variant	rs1539242
IKBKE,	chr1	206647787	92	T	C	1	synonymous variant	rs1539243
CENPF,	chr1	214813487	7	A	G	0.43	synonymous variant	rs2070066
CENPF,	chr1	214814582	10	G	A	0.5	synonymous variant	rs3795520
CENPF,	chr1	214816142	35	T	G	0.43	synonymous variant	rs3795516
CENPF,	chr1	214820299	28	A	G	0.46	synonymous variant	rs3748698
CENPF,	chr1	214820494	57	G	A	0.47	synonymous variant	rs3790648
CENPF,	chr1	214820524	55	T	C	0.47	synonymous variant	rs3790649
GNG4,	chr1	235715523	68	A	G	1	synonymous variant	rs14326
NCOA1,	chr2	24905927	10	G	C	1	synonymous variant	rs11125744
NCOA1,	chr2	24974945	17	T	G	1	synonymous variant	rs11125763
YPEL5,	chr2	30381505	191	T	C	1	synonymous variant	rs1137288
LRPPRC,	chr2	44209477	8	C	T	1	synonymous variant	rs6741066	COSM1408165
MSH6,	chr2	48018081	24	A	G	1	synonymous variant	rs1800932		non-pathogenic
RANBP2,	chr2	109389463	65	G	A	1	synonymous variant	rs826580
SF3B1,	chr2	198257795	172	T	C	1	synonymous variant	rs4685
SF3B1,	chr2	198283305	200	T	C	1	synonymous variant	rs788023	COSM1129389
CPS1,	chr2	211481257	2	C	G	1	synonymous variant	rs2287599
BARD1,	chr2	215632256	13	A	G	1	synonymous variant	rs2070093
SGPP2,	chr2	223423362	85	A	G	1	synonymous variant	rs4674664
DIS3L2,	chr2	233201328	29	A	G	1	synonymous variant	rs3811578
INPP5D,	chr2	234066969	5	C	G	1	synonymous variant	rs36127492
XPC,	chr3	14197987	88	A	T	1	synonymous variant	rs2958057
KAT2B,	chr3	20113830	4	G	A	1	synonymous variant	rs3021408
TOP2B,	chr3	25679738	86	T	C	0.33	synonymous variant	rs60422476
SETD2,	chr3	47162661	23	A	G	0.39	synonymous variant	rs6767907
RBM6,	chr3	50114515	10	C	T	1	synonymous variant	rs7061
PRKCD,	chr3	53213657	94	T	C	0.64	synonymous variant	rs2230493
PRKCD,	chr3	53222761	147	C	T	1	synonymous variant	rs2306574	COSM149403
PRKCD,	chr3	53223927	59	C	G	1	synonymous variant	rs1075865
PRKCD,	chr3	53224002	82	T	C	1	synonymous variant	rs900495
CACNA2D3,	chr3	54354510	11	T	C	1	synonymous variant	rs9879885	COSM446878
CHMP2B,	chr3	87295049	166	T	C	1	synonymous variant	rs11540913
CHMP2B,	chr3	87299075	116	A	C	0.29	synonymous variant	rs1044499
EPHA3,	chr3	89521725	5	T	C	0.6	synonymous variant	rs1054750
CBLB,	chr3	105422844	48	C	T	1	synonymous variant	rs2305037
EEFSEC,	chr3	127983495	14	T	C	0.71	synonymous variant	rs2811544
RPN1,	chr3	128356852	656	C	T	0.61	synonymous variant	rs1697
CNBP,	chr3	128890350	642	G	A	1	synonymous variant	rs4303883
ATR,	chr3	142222284	41	A	G	0.66	synonymous variant	rs2227931
ATR,	chr3	142277536	22	A	G	0.59	synonymous variant	rs2227929
ATR,	chr3	142277575	22	A	T	1	synonymous variant	rs2227930	COSM149486
LPP,	chr3	188327461	47	C	T	0.23	synonymous variant	rs1059380
LPP,	chr3	188590446	139	A	G	1	synonymous variant	rs1136644
FRYL,	chr4	48582909	11	G	A	1	synonymous variant	rs4695391
SEC31A,	chr4	83788344	71	A	T	1	synonymous variant	rs2045478
SEC31A,	chr4	83795806	104	T	C	0.52	synonymous variant	rs10025654
WDFY3,	chr4	85708792	11	G	A	0.36	synonymous variant	rs34548715
WDFY3,	chr4	85762385	3	T	C	1	synonymous variant	rs2046402
AFF1,	chr4	88047314	22	G	A	0.36	synonymous variant	rs139239111
EIF4E,	chr4	99808254	18	G	A	1	synonymous variant	rs62323192	COSM1130974
NFKB1,	chr4	103514658	55	T	C	1	synonymous variant	rs1609993
SETD7,	chr4	140450204	46	G	A	0.39	synonymous variant	rs35062373
INPP4B,	chr4	143033778	25	T	C	0.6	synonymous variant	rs3822141
INPP4B,	chr4	143067054	56	G	A	0.41	synonymous variant	rs35390852
SMARCA5,	chr4	144467104	50	T	C	1	synonymous variant	rs13139128
SORBS2,	chr4	186541301	65	A	G	0.55	synonymous variant	rs61753946
SDHA,	chr5	224633	189	A	G	0.45	synonymous variant	rs1139424
SDHA,	chr5	228362	155	T	C	0.41	synonymous variant	rs2115272
SDHA,	chr5	231111	125	T	C	0.34	synonymous variant	rs1126417
SDHA,	chr5	233734	120	C	G	0.39	synonymous variant	rs1041949
SDHA,	chr5	251541	116	A	G	0.36	synonymous variant	rs77210621
SDHA,	chr5	256472	200	G	A	0.4	synonymous variant	rs6961
RICTOR,	chr5	38950776	17	G	A	1	synonymous variant	rs2115949
MAP3K1,	chr5	56178217	73	A	C	0.27	synonymous variant	rs832583
CDK7,	chr5	68531253	150	C	T	1	synonymous variant	rs2972388
RASGRF2,	chr5	80497250	6	G	A	0.33	synonymous variant		COSM1438906
SSBP2,	chr5	80736444	7	A	G	0.43	synonymous variant	rs9596
TGFBI,	chr5	135388663	20	A	G	0.85	synonymous variant	rs1054124
TGFBI,	chr5	135391374	21	C	T	0.81	synonymous variant	rs1133170
TGFBI,	chr5	135392426	68	T	C	0.81	synonymous variant	rs4669
CTNNA1,	chr5	138266546	565	G	A	0.26	synonymous variant	rs1059110
ARHGAP26,	chr5	142421415	17	T	G	1	synonymous variant	rs2270068
NKX2-5,	chr5	172662024	4	T	C	1	synonymous variant	rs2277923
NSD1,	chr5	176721198	26	T	C	1	synonymous variant	rs28580074	COSM150019
DUSP22,	chr6	350829	28	G	A	1	synonymous variant	rs1129085
RREB1,	chr6	7229346	28	T	C	0.46	synonymous variant	rs2714315
RREB1,	chr6	7229619	83	G	A	0.51	synonymous variant	rs12192672
JARID2,	chr6	15496662	6	C	T	0.83	synonymous variant	rs742099
JARID2,	chr6	15513482	12	G	A	0.67	synonymous variant	rs2235258	COSM450779
DEK,	chr6	18237661	414	C	T	1	synonymous variant	rs1013062
DEK,	chr6	18264210	38	G	A	1	synonymous variant	rs11544757
HIST1H1C,	chr6	26056549	327	A	G	1	synonymous variant	rs10425
HSPA1B,	chr6	31795949	12	T	C	1	synonymous variant	rs140434649
ICK,	chr6	52878637	43	T	C	0.53	synonymous variant	rs2297211	COSM150107
SNX9,	chr6	158330765	332	G	A	0.48	synonymous variant	rs3211067
EZR,	chr6	159208209	813	T	C	0.43	synonymous variant	rs73799906
RPS6KA2,	chr6	166826255	48	G	A	0.35	synonymous variant	rs909631
RPS6KA2,	chr6	166826304	82	T	C	0.4	synonymous variant	rs760670
MLLT4,	chr6	168352105	153	G	A	0.52	synonymous variant	rs2076664
CARD11,	chr7	2946461	73	T	C	0.68	synonymous variant	rs1124581
PMS2,	chr7	6036980	35	G	C	0.71	synonymous variant	rs1805319		non-pathogenic
GLI3,	chr7	42079765	9	G	A	0.89	synonymous variant	rs35961850
GLI3,	chr7	42088232	9	G	A	0.78	synonymous variant	rs3898405
GRB10,	chr7	50660787	60	G	A	0.7	synonymous variant	rs3807550
GRB10,	chr7	50673029	107	T	C	0.35	synonymous variant	rs4947710
EGFR,	chr7	55214348	124	C	T	0.68	synonymous variant	rs2072454	COSM1451542, COSM42978
EGFR,	chr7	55238874	119	T	A	0.72	synonymous variant	rs17337023, rs2227984
EGFR,	chr7	55266417	125	T	C	1	synonymous variant	rs1140475
POM121,	chr7	72413037	3	G	A	0.67	synonymous variant
GNAI1,	chr7	79818277	17	A	G	0.59	synonymous variant	rs17153555
AKAP9,	chr7	91632306	47	C	T	1	synonymous variant	rs1989779
AKAP9,	chr7	91641928	24	A	G	0.5	synonymous variant	rs13245393
AKAP9,	chr7	91691601	53	C	T	0.36	synonymous variant	rs10236397
AKAP9,	chr7	91713972	48	C	T	0.38	synonymous variant	rs10228334
AKAP9,	chr7	91715662	26	C	T	0.35	synonymous variant	rs28927678
AKAP9,	chr7	91726927	34	A	C	0.29	synonymous variant	rs1063243
BAIAP2L1,	chr7	97933601	342	C	T	0.67	synonymous variant	rs1045916
IFRD1,	chr7	112102355	124	T	G	0.69	synonymous variant	rs2253962
IFRD1,	chr7	112112279	182	G	A	0.66	synonymous variant	rs2074796
MET,	chr7	116435768	364	C	T	1	synonymous variant	rs41736	COSM150377
MET,	chr7	116436022	380	G	A	1	synonymous variant	rs2023748	COSM150378
MET,	chr7	116436097	362	G	A	1	synonymous variant	rs41737	COSM150379
FLNC,	chr7	128477472	28	T	C	0.89	synonymous variant	rs2291560
FLNC,	chr7	128477547	51	T	C	0.96	synonymous variant	rs2291561	COSM452302
FLNC,	chr7	128484816	8	A	G	0.75	synonymous variant	rs3734973
DGKI,	chr7	137128830	12	T	C	0.33	synonymous variant	rs1918837
KIAA1549,	chr7	138583840	23	C	A	0.65	synonymous variant	rs7802841
KIAA1549,	chr7	138596064	23	G	A	0.35	synonymous variant	rs6969074
KIAA1549,	chr7	138602056	21	G	A	0.33	synonymous variant	rs61746877
PCM1,	chr8	17796383	125	C	T	1	synonymous variant	rs114261839, rs454755
PCM1,	chr8	17819572	200	C	T	1	synonymous variant	rs3780103
PSD3,	chr8	18729459	171	T	C	0.82	synonymous variant	rs13273954
PTK2B,	chr8	27255128	122	T	C	1	synonymous variant	rs1045510
PTK2B,	chr8	27255146	157	G	A	1	synonymous variant	rs1045511
PTK2B,	chr8	27255263	116	A	G	1	synonymous variant	rs1045512	COSM150475
PTK2B,	chr8	27311703	203	T	C	1	synonymous variant	rs1879184
WRN,	chr8	30924557	24	C	T	1	synonymous variant	rs1800389
TACC1,	chr8	38677932	135	A	G	0.7	synonymous variant	rs2013586	COSM150487
TACC1,	chr8	38684853	90	T	C	0.78	synonymous variant	rs2037204
NBN,	chr8	90958422	24	T	C	0.25	synonymous variant	rs1061302
NBN,	chr8	90967711	73	A	G	0.26	synonymous variant	rs709816
NBN,	chr8	90995019	66	C	T	0.26	synonymous variant	rs1063045
EXT1,	chr8	118819578	59	C	T	1	synonymous variant	rs7837891
EXT1,	chr8	118847782	49	G	A	1	synonymous variant	rs11546829	COSM150522
KANK1,	chr9	712599	14	C	T	1	synonymous variant	rs11789987	COSM1462713, COSM1462714
KANK1,	chr9	742342	3	A	G	1	synonymous variant	rs10733535
JAK2,	chr9	5050706	17	C	T	0.59	synonymous variant	rs2230722, rs10429491
MELK,	chr9	36669341	44	A	G	0.41	synonymous variant	rs56176668
MELK,	chr9	36674842	21	C	T	0.62	synonymous variant	rs2274473
SYK,	chr9	93606309	21	G	A	0.81	synonymous variant	rs35758162
NR4A3,	chr9	102595685	7	C	T	0.71	synonymous variant	rs10988904
LPAR1,	chr9	113637854	11	G	A	0.45	synonymous variant	rs3739709	COSM1459297
TNC,	chr9	117848201	206	T	C	0.63	synonymous variant	rs3827815	COSM150689
TNC,	chr9	117849314	173	T	C	0.36	synonymous variant	rs2992147
TNC,	chr9	117853022	187	C	T	0.36	synonymous variant	rs944510	COSM150690
TNC,	chr9	117853103	184	C	T	0.28	synonymous variant	rs10982521
PAPPA,	chr9	118949998	4	C	T	1	synonymous variant	rs12375498
CNTRL,	chr9	123929770	21	C	T	0.38	synonymous variant	rs61745682
DNM1,	chr9	130984755	6	C	T	0.67	synonymous variant	rs3003609
SPTAN1,	chr9	131346218	36	A	C	1	synonymous variant	rs10760566
SPTAN1,	chr9	131375701	120	A	G	0.99	synonymous variant	rs1415568
FNBP1,	chr9	132686186	59	A	G	1	synonymous variant	rs4836680
ABL1,	chr9	133755528	65	A	G	0.55	synonymous variant	rs2227985
ABL1,	chr9	133760029	15	C	G	0.73	synonymous variant	rs2229070
ABL1,	chr9	133760617	37	C	T	0.62	synonymous variant	rs11558834
ABL1,	chr9	133761001	54	A	G	1	synonymous variant	rs1056171
RALGDS,	chr9	135974079	46	G	C	1	synonymous variant	rs1062356
RALGDS,	chr9	135974100	38	G	A	0.53	synonymous variant	rs886017
RALGDS,	chr9	135982088	42	A	C	0.62	synonymous variant	rs2073822
RALGDS,	chr9	135983504	20	T	C	0.5	synonymous variant	rs2285375
RALGDS,	chr9	135985796	32	C	T	0.47	synonymous variant	rs3761824
BRD3,	chr9	136907005	24	G	A	0.54	synonymous variant	rs467387
BRD3,	chr9	136913355	31	T	C	1	synonymous variant	rs464826
ZMYND11,	chr10	294953	94	A	G	0.99	synonymous variant	rs1017361
SUV39H2,	chr10	14941654	10	C	T	0.3	synonymous variant	rs17353856
MLLT10,	chr10	21827796	16	G	A	1	synonymous variant	rs1802669
BICC1,	chr10	60577393	125	T	C	1	synonymous variant	rs4344442
CCDC6,	chr10	61552774	133	C	T	1	synonymous variant	rs1053265	COSM1348403
CCDC6,	chr10	61665886	98	C	A	1	synonymous variant	rs1171830
EGR2,	chr10	64573771	4	C	T	1	synonymous variant	rs224083
NT5C2,	chr10	104849468	88	G	A	0.44	synonymous variant	rs3740387
SMC3,	chr10	112361870	61	A	G	1	synonymous variant	rs2419565
ABLIM1,	chr10	116307504	65	A	G	0.54	synonymous variant	rs2247528
TACC2,	chr10	123846860	4	C	T	1	synonymous variant	rs11599291	COSM1346385
TACC2,	chr10	123847355	3	G	A	1	synonymous variant	rs10788237	COSM1346386
DOCK1,	chr10	128926013	28	A	G	1	synonymous variant	rs1060561
DOCK1,	chr10	129160458	6	G	A	0.33	synonymous variant	rs2296635
DOCK1,	chr10	129216658	12	T	C	0.58	synonymous variant	rs2229600
MKI67,	chr10	129899543	200	C	T	1	synonymous variant	rs10082504	COSM147090
MKI67,	chr10	129901722	69	G	A	1	synonymous variant	rs10082432
MKI67,	chr10	129906468	149	C	T	1	synonymous variant	rs4750936
MKI67,	chr10	129921195	76	A	T	1	synonymous variant	rs1063536	COSM147093
MGMT,	chr10	131506192	28	C	T	0.21	synonymous variant	rs1803965
CARS,	chr11	3028140	310	G	A	0.53	synonymous variant	rs729662
NUP98,	chr11	3723941	33	C	T	0.39	synonymous variant	rs35488940
RRM1,	chr11	4141132	147	C	A	0.43	synonymous variant	rs183484
LMO2,	chr11	33881016	3	T	C	1	synonymous variant	rs3740617	COSM147176
CD44,	chr11	35201842	930	C	T	0.5	synonymous variant	rs1071695	COSM1353673
MADD,	chr11	47331116	54	T	C	1	synonymous variant	rs1017594
STX5,	chr11	62592961	26	T	C	0.35	synonymous variant	rs2228627
FOSL1,	chr11	65664346	34	T	C	0.41	synonymous variant	rs637571
FOSL1,	chr11	65667796	15	G	A	0.4	synonymous variant	rs1058068
LRP5,	chr11	68171013	41	T	C	1	synonymous variant	rs545382
LRP5,	chr11	68177510	28	C	T	1	synonymous variant	rs2306862
C11orf30,	chr11	76257215	11	T	C	0.64	synonymous variant	rs3753051	COSM147292
PICALM,	chr11	85692181	424	A	C	1	synonymous variant	rs76719109	COSM1357534, COSM1357535, COSM28380
PICALM,	chr11	85725937	337	C	T	1	synonymous variant	rs592297
EED,	chr11	85968623	12	C	T	1	synonymous variant	rs974144	COSM429983
MAML2,	chr11	95713024	103	G	A	0.42	synonymous variant	rs7123272
MAML2,	chr11	95825797	15	A	G	0.6	synonymous variant	rs7931870
NCAM1,	chr11	113078660	10	G	A	0.9	synonymous variant	rs17115163
ETS1,	chr11	128333503	79	T	C	0.52	synonymous variant	rs7111236, rs2230004
KDM5A,	chr12	406292	39	G	A	0.67	synonymous variant	rs2229351
ZNF384,	chr12	6787622	157	C	T	0.81	synonymous variant	rs7964510	COSM1128486, COSM1128487
PTPN6,	chr12	7065635	61	T	C	1	synonymous variant	rs2110072
GRIN2B,	chr12	13717508	9	G	A	0.44	synonymous variant	rs1806201	COSM430806
GRIN2B,	chr12	14018777	2	G	C	1	synonymous variant	rs7301328
KRAS,	chr12	25368462	10	C	T	1	synonymous variant	rs4362222
HDAC7,	chr12	48190044	61	C	T	1	synonymous variant	rs11831883
MLL2,	chr12	49427919	20	T	C	0.55	synonymous variant	rs61942218
SCN8A,	chr12	52184271	5	T	C	1	synonymous variant	rs303815
SP1,	chr12	53777171	214	A	G	0.46	synonymous variant	rs3741651
NUP107,	chr12	69115698	30	G	A	0.63	synonymous variant	rs17851475
CPSF6,	chr12	69646914	32	G	A	1	synonymous variant	rs2305641
FRS2,	chr12	69967862	16	G	A	1	synonymous variant	rs547497	COSM147563
CRADD,	chr12	94243853	11	C	T	0.55	synonymous variant	rs56944668	COSM298256
CIT,	chr12	120171995	35	T	C	1	synonymous variant	rs278109
KDM2B,	chr12	121878659	10	C	T	0.8	synonymous variant	rs1064951
KDM2B,	chr12	121880520	24	G	A	0.38	synonymous variant	rs3751131
KDM2B,	chr12	121881848	40	G	A	0.5	synonymous variant	rs10849885	COSM430544, COSM430545
BCL7A,	chr12	122497001	10	T	C	0.5	synonymous variant	rs28629903
NCOR2,	chr12	124829234	16	C	T	0.38	synonymous variant	rs1263992
NCOR2,	chr12	124829255	11	A	G	0.36	synonymous variant	rs1244085
NCOR2,	chr12	124856660	6	T	A	1	synonymous variant	rs3741513
EP400,	chr12	132508389	20	A	G	0.5	synonymous variant	rs7133119	COSM147636
ATP8A2,	chr13	26148966	9	C	T	1	synonymous variant	rs6491066
ATP8A2,	chr13	26273385	6	G	C	1	synonymous variant	rs6491088
HMGB1,	chr13	31036681	5	A	G	1	synonymous variant	rs1929606
BRCA2,	chr13	32913055	11	A	G	1	synonymous variant	rs206075
BRCA2,	chr13	32915005	8	G	C	1	synonymous variant	rs206076
LMO7,	chr13	76409436	18	A	G	0.72	synonymous variant	rs2273997
IRS2,	chr13	110435302	6	T	C	0.5	synonymous variant	rs9583424
IRS2,	chr13	110435308	8	C	T	0.5	synonymous variant
IRS2,	chr13	110435953	9	A	G	1	synonymous variant	rs4773092	COSM432101
IRS2,	chr13	110436232	5	G	A	1	synonymous variant	rs3742210
AKAP6,	chr14	33046388	6	A	G	1	synonymous variant	rs1950703
NFKBIA,	chr14	35873770	98	G	A	0.43	synonymous variant	rs1957106
ATL1,	chr14	51054598	13	A	G	0.46	synonymous variant	rs35014209		non-pathogenic
ATL1,	chr14	51057727	4	G	A	1	synonymous variant	rs1060197		non-pathogenic
NIN,	chr14	51204996	134	C	T	0.67	synonymous variant	rs11376
NIN,	chr14	51224658	54	T	A	1	synonymous variant	rs2073348
NIN,	chr14	51225132	36	G	T	1	synonymous variant	rs2073349
NIN,	chr14	51237701	97	A	G	1	synonymous variant	rs17793018
NIN,	chr14	51239067	58	C	G	1	synonymous variant	rs8020503
FOS,	chr14	75746690	432	C	T	1	synonymous variant	rs1046117
SNW1,	chr14	78197365	225	C	T	0.33	synonymous variant	rs114763
CCDC88C,	chr14	91745643	80	C	T	0.43	synonymous variant	rs145210051
CCDC88C,	chr14	91760522	43	C	T	0.44	synonymous variant	rs12891713
CCDC88C,	chr14	91805665	11	G	A	0.45	synonymous variant	rs183742506
HSP90AA1,	chr14	102550803	702	G	A	1	synonymous variant	rs4947
HSP90AA1,	chr14	102568296	13	G	A	1	synonymous variant	rs10873531
RCOR1,	chr14	103188738	111	C	T	0.5	synonymous variant	rs61739374
CKB,	chr14	103986255	66	C	T	0.38	synonymous variant	rs1803283
PPP1R13B,	chr14	104205123	11	G	A	0.64	synonymous variant	rs17292804
CEP170B,	chr14	105344293	181	C	T	1	synonymous variant	rs61995995
CEP170B,	chr14	105349388	28	A	C	1	synonymous variant	rs2028414
CEP170B,	chr14	105350355	70	A	G	0.61	synonymous variant	rs2841236
CEP170B,	chr14	105350799	96	C	T	1	synonymous variant	rs9788593
CEP170B,	chr14	105350868	83	C	T	0.99	synonymous variant	rs9788594
CEP170B,	chr14	105354293	64	A	G	1	synonymous variant	rs2582548	COSM1128319, COSM1128321
JAG2,	chr14	105609335	9	A	G	1	synonymous variant	rs10149229
JAG2,	chr14	105611282	3	A	G	1	synonymous variant	rs2272591
BUB1B,	chr15	40488851	36	G	A	0.44	synonymous variant	rs1047130
CASC5,	chr15	40914772	16	C	T	0.56	synonymous variant	rs11855334	COSM147881
CASC5,	chr15	40915045	4	T	G	0.5	synonymous variant	rs8041534
CASC5,	chr15	40915894	7	T	C	0.43	synonymous variant	rs11070285
NEDD4,	chr15	56122741	69	A	C	0.48	synonymous variant	rs17238461
MAP2K1,	chr15	66727563	49	C	G	0.51	synonymous variant	rs140387057
SMAD3,	chr15	67457335	223	A	G	0.54	synonymous variant	rs1065080
FANCI,	chr15	89838236	36	G	A	1	synonymous variant	rs7183618
CHD2,	chr15	93510603	37	A	G	1	synonymous variant	rs4777755
CHD2,	chr15	93521604	67	A	G	1	synonymous variant	rs11074121
CHD2,	chr15	93567864	37	A	C	0.54	synonymous variant	rs12906163
ARRDC4,	chr15	98504322	10	C	T	0.8	synonymous variant	rs112100339
IGF1R,	chr15	99465473	34	C	T	0.56	synonymous variant	rs3743262
IGF1R,	chr15	99478225	6	G	A	0.67	synonymous variant	rs2229765
AXIN1,	chr16	347184	32	A	G	1	synonymous variant	rs214252
AXIN1,	chr16	348222	17	C	T	1	synonymous variant	rs214250	COSM143800
AXIN1,	chr16	396264	38	A	G	1	synonymous variant	rs1805105
CREBBP,	chr16	3778076	62	C	T	1	synonymous variant
NUP93,	chr16	56855496	82	C	G	1	synonymous variant	rs2118017
NUP93,	chr16	56873495	63	C	T	1	synonymous variant	rs1138295
CIRH1A,	chr16	69177268	67	C	T	1	synonymous variant	rs2288036
PLCG2,	chr16	81819768	18	T	C	1	synonymous variant	rs4586425, rs1143685
PLCG2,	chr16	81929488	43	C	T	1	synonymous variant	rs1143688
PLCG2,	chr16	81971403	24	T	C	1	synonymous variant	rs1071644
RABEP1,	chr17	5280440	54	T	C	0.59	synonymous variant	rs3026101
PER1,	chr17	8048169	2	T	C	1	synonymous variant	rs2253820
GID4,	chr17	17948475	19	G	A	1	synonymous variant	rs2955355
TAOK1,	chr17	27835138	97	C	T	0.47	synonymous variant	rs508706
TAOK1,	chr17	27869968	55	G	A	0.45	synonymous variant	rs507577
NF1,	chr17	29508775	48	G	A	1	synonymous variant	rs1801052
ACACA,	chr17	35478362	51	T	C	1	synonymous variant	rs1470452
ACACA,	chr17	35696804	45	G	A	1	synonymous variant	rs58654829
BRCA1,	chr17	41245237	29	A	G	0.55	synonymous variant	rs16940
BRCA1,	chr17	41245466	42	G	A	0.6	synonymous variant	rs1799949	COSM148280
COL1A1,	chr17	48268223	3	A	G	1	synonymous variant	rs2734272
ABCC3,	chr17	48745035	118	A	C	0.42	synonymous variant	rs11568601
RNF213,	chr17	78261730	53	G	A	0.47	synonymous variant	rs17853714
RNF213,	chr17	78261805	52	A	G	0.35	synonymous variant	rs7215243	COSM1480134, COSM1480135, COSM437733
RNF213,	chr17	78263514	194	G	A	0.44	synonymous variant	rs17853713	COSM148360, COSM148361
RNF213,	chr17	78306308	50	C	G	1	synonymous variant	rs9908287
RNF213,	chr17	78311508	90	G	A	1	synonymous variant	rs4890009
RNF213,	chr17	78319380	123	G	C	1	synonymous variant	rs4890012
RPTOR,	chr17	78820329	37	C	T	0.27	synonymous variant	rs3751945
RPTOR,	chr17	78854223	39	A	G	0.64	synonymous variant	rs2289759
RPTOR,	chr17	78865546	30	T	C	0.6	synonymous variant	rs2289764
RPTOR,	chr17	78865630	42	A	G	0.52	synonymous variant	rs2289765
RPTOR,	chr17	78896529	16	C	T	0.38	synonymous variant	rs2271603	COSM437758
RPTOR,	chr17	78921117	15	C	T	0.4	synonymous variant	rs4969231	COSM1387173
ELP2,	chr18	33750046	75	C	T	1	synonymous variant	rs8299	COSM1388592
SETBP1,	chr18	42533130	12	A	G	1	synonymous variant	rs8096662
NFATC1,	chr18	77227476	19	A	G	1	synonymous variant	rs7227107, rs25656
WDR18,	chr19	991968	82	T	C	0.39	synonymous variant	rs1127043
MAP2K2,	chr19	4101062	172	G	T	0.52	synonymous variant	rs10250	COSM1481088, COSM439538
DNMT1,	chr19	10265312	81	T	C	1	synonymous variant	rs721186
DNMT1,	chr19	10267077	77	T	C	1	synonymous variant	rs2228611
KEAP1,	chr19	10610236	46	A	G	0.5	synonymous variant	rs1048287
NOTCH3,	chr19	15285052	7	T	C	0.71	synonymous variant	rs1044006	COSM1480700, COSM438775
NOTCH3,	chr19	15292437	52	T	C	0.44	synonymous variant	rs1043997
NOTCH3,	chr19	15295134	61	G	A	0.38	synonymous variant	rs1043996
NOTCH3,	chr19	15300136	20	A	G	0.6	synonymous variant	rs61749020
NOTCH3,	chr19	15302844	33	T	C	0.55	synonymous variant	rs1043994
CCNE1,	chr19	30308385	60	T	C	0.52	synonymous variant	rs3218045
CCNE1,	chr19	30314666	94	C	T	0.48	synonymous variant	rs7257694
FCGBP,	chr19	40357683	10	T	G	0.9	synonymous variant	rs759120
FCGBP,	chr19	40366362	6	G	C	1	synonymous variant	rs3855679
FCGBP,	chr19	40366374	6	G	C	0.83	synonymous variant	rs2053089
FCGBP,	chr19	40367862	11	T	C	1	synonymous variant	rs6508920
FCGBP,	chr19	40370213	10	G	A	0.6	synonymous variant	rs144686927
TMEM230,	chr20	5086939	199	A	T	0.69	synonymous variant	rs6116651
RPN2,	chr20	35865054	401	C	T	1	synonymous variant	rs4608
SRC,	chr20	36030939	30	G	C	1	synonymous variant	rs1885257
CEBPB,	chr20	48808011	30	C	T	0.67	synonymous variant	rs4253439
NFATC2,	chr20	50092027	33	T	G	0.27	synonymous variant	rs6013193
ZNF217,	chr20	52198340	141	T	A	0.3	synonymous variant	rs16998248
GNAS,	chr20	57478807	2337	C	T	1	synonymous variant	rs7121
SS18L1,	chr20	60737908	12	G	A	0.58	synonymous variant	rs61744430
SS18L1,	chr20	60738566	4	C	T	0.75	synonymous variant	rs73309164	COSM444155
LAMA5,	chr20	60892526	31	A	G	1	synonymous variant	rs2427281
LAMA5,	chr20	60897488	78	G	A	0.31	synonymous variant	rs2274933
LAMA5,	chr20	60900579	194	C	A	1	synonymous variant	rs2427285
LAMA5,	chr20	60912683	322	T	C	1	synonymous variant	rs2427289	COSM1412953
LAMA5,	chr20	60920887	256	G	A	1	synonymous variant	rs11204472
LAMA5,	chr20	60937597	131	A	G	1	synonymous variant	rs477859
USP16,	chr21	30407208	60	G	A	0.5	synonymous variant	rs61735763
BACH1,	chr21	30714776	38	T	C	1	synonymous variant	rs388707
TIAM1,	chr21	32493031	4	A	G	0.5	synonymous variant	rs762194
ETS2,	chr21	40191431	87	T	G	1	synonymous variant	rs457705	COSM1483938, COSM444459
ETS2,	chr21	40191638	48	A	G	1	synonymous variant	rs461155
TMPRSS2,	chr21	42845383	71	A	G	1	synonymous variant	rs17854725	COSM1483964, COSM444510, COSM444511
TMPRSS2,	chr21	42866296	56	T	C	0.36	synonymous variant	rs3787950	COSM149229
BCR,	chr22	23631801	139	T	C	0.55	synonymous variant	rs2227939
BCR,	chr22	23655084	115	C	T	0.52	synonymous variant	rs11558697
MYH9,	chr22	36691607	1171	A	C	1	synonymous variant	rs710181
EP300,	chr22	41551039	47	T	A	0.53	synonymous variant	rs20552
GTSE1,	chr22	46725350	15	T	C	0.6	synonymous variant	rs113301628
BRD1,	chr22	50216739	84	G	A	0.38	synonymous variant	rs6009883
BRD1,	chr22	50216754	66	G	A	0.45	synonymous variant	rs2239848
ASMTL,	chrX	1546792	9	G	A	0.44	synonymous variant	rs147098886
ASMTL,	chrX	1546876	14	A	G	0.57	synonymous variant	rs148858066
ZRSR2,	chrX	15838366	39	C	T	0.56	synonymous variant	rs2301724
RPS6KA3,	chrX	20204461	32	G	T	1	synonymous variant	rs2230488, rs12009120
BCOR,	chrX	39933339	7	A	G	1	synonymous variant	rs5917933
KDM6A,	chrX	44938563	20	G	A	0.5	synonymous variant	rs20539	COSM1179848
TFE3,	chrX	48888074	30	T	C	1	synonymous variant	rs3027472	COSM457623, COSM457624
HUWE1,	chrX	53563589	62	A	G	1	synonymous variant	rs426298
HUWE1,	chrX	53641647	177	T	C	1	synonymous variant	rs6638360
MED12,	chrX	70349947	8	A	C	1	synonymous variant	rs5030619
MYH11, NDE1,	chr16	15818141	7	A	C	1	synonymous variant, 3 prime UTR variant, upstream gene variant	rs2075511
MEF2D,	chr1	156450719	77	G	A	0.53	synonymous variant, downstream gene variant	rs1185700
MEF2D,	chr1	156450740	60	G	A	0.37	synonymous variant, downstream gene variant	rs1925950
CAD, ATRAID,	chr2	27440785	69	C	T	1	synonymous variant, downstream gene variant	rs1275536
MSH6,	chr2	48010558	27	C	A	1	synonymous variant, downstream gene variant	rs1042820		non-pathogenic
MSH6, RPL36AP15,	chr2	48023115	37	T	C	1	synonymous variant, downstream gene variant	rs1800935		non-pathogenic
SF3B1,	chr2	198270017	49	T	C	1	synonymous variant, downstream gene variant	rs35493573
ANKRD28, MIR3134,	chr3	15737689	89	G	A	1	synonymous variant, downstream gene variant	rs2470548
ANKRD28, MIR3134,	chr3	15737698	83	T	C	1	synonymous variant, downstream gene variant	rs2470549
TFG, ABI3BP,	chr3	100467018	334	T	C	1	synonymous variant, downstream gene variant	rs11353
IL1RAP, RN7SKP296,	chr3	190363594	7	G	A	0.43	synonymous variant, downstream gene variant	rs34879831
TFEB,	chr6	41658889	6	C	T	0.5	synonymous variant, downstream gene variant	rs1015149	COSM1568356
RPS6KA2,	chr6	166952264	152	G	A	1	synonymous variant, downstream gene variant	rs1003857
FLNC,	chr7	128486363	23	C	T	0.96	synonymous variant, downstream gene variant	rs34373805
FLNC,	chr7	128487866	18	T	C	1	synonymous variant, downstream gene variant	rs2249128
PTK2B, CHRNA2,	chr8	27315876	133	A	G	1	synonymous variant, downstream gene variant	rs1879182
PTK2B, CHRNA2,	chr8	27315900	107	A	G	1	synonymous variant, downstream gene variant	rs1879181
WRN,	chr8	31024638	37	C	T	0.81	synonymous variant, downstream gene variant	rs1801196
SUFU, RNU6-43,	chr10	104353807	11	C	T	0.55	synonymous variant, downstream gene variant
DDB2,	chr11	47238522	10	T	C	1	synonymous variant, downstream gene variant	rs326212
MACROD1, OTUB1,	chr11	63767186	7	A	G	0.43	synonymous variant, downstream gene variant	rs709594
ARHGEF12,	chr11	120328858	164	T	C	0.42	synonymous variant, downstream gene variant	rs766894
SNW1, SLIRP,	chr14	78184566	135	C	A	0.36	synonymous variant, downstream gene variant	rs176960
CKB,	chr14	103988180	56	G	T	0.34	synonymous variant, downstream gene variant	rs1136165
AKT1,	chr14	105239894	335	C	T	0.38	synonymous variant, downstream gene variant	rs1130233
RABEP1, NUP88,	chr17	5284698	25	A	G	0.64	synonymous variant, downstream gene variant	rs1143206
RABEP1, NUP88,	chr17	5284719	28	T	C	0.68	synonymous variant, downstream gene variant	rs1065482
RABEP1, NUP88,	chr17	5284770	50	G	A	0.6	synonymous variant, downstream gene variant	rs1065483
PER1,	chr17	8053085	5	T	G	0.4	synonymous variant, downstream gene variant	rs3027178	COSM148188
LASP1,	chr17	37070658	247	A	G	1	synonymous variant, downstream gene variant	rs525989	COSM436474
BRCA1, RPL21P4,	chr17	41234470	33	A	G	0.45	synonymous variant, downstream gene variant	rs1060915
BCAS3,	chr17	58824567	13	T	C	1	synonymous variant, downstream gene variant	rs7501675
PTBP1, MIR4745,	chr19	806451	150	C	T	0.55	synonymous variant, downstream gene variant	rs11549887
KEAP1,	chr19	10600442	70	G	C	0.46	synonymous variant, downstream gene variant	rs1048290	COSM148507
MAPRE1,	chr20	31427635	254	C	T	0.36	synonymous variant, downstream gene variant	rs2070090
LAMA5, ADRM1,	chr20	60887468	154	G	A	0.64	synonymous variant, downstream gene variant	rs16985970
LAMA5, MIR4758,	chr20	60903419	182	C	T	0.34	synonymous variant, downstream gene variant	rs7262393	COSM1412940
LAMA5, MIR4758,	chr20	60907446	116	T	C	1	synonymous variant, downstream gene variant	rs2151513	COSM1412945
ASMTL, ASMTL-AS1,	chrX	1537002	53	C	G	0.74	synonymous variant, downstream gene variant	rs192663340	COSM1331173
MAGED1,	chrX	51644748	65	C	A	1	synonymous variant, downstream gene variant	rs3199687
XPC,	chr3	14193889	77	C	T	0.29	synonymous variant, downstream gene variant, downstream gene variant	rs2227998
HSP90AB1, SLC35B2, MIR4647,	chr6	44218120	2363	A	G	1	synonymous variant, downstream gene variant, downstream gene variant	rs13296
HSP90AB1, SLC35B2, MIR4647,	chr6	44219764	980	A	G	0.47	synonymous variant, downstream gene variant, downstream gene variant
GNA11,	chr19	3119239	138	C	T	1	synonymous variant, downstream gene variant, intron variant, nc transcript variant	rs4900
MTOR, RPL39P6,	chr1	11288758	63	G	A	1	synonymous variant, downstream gene variant, upstream gene variant	rs1064261
HDAC7, SLC48A1,	chr12	48177906	66	C	T	1	synonymous variant, downstream gene variant, upstream gene variant	rs7306788
NUP107,	chr12	69082805	77	G	A	0.48	synonymous variant, downstream gene variant, upstream gene variant	rs2259588
BCL6,	chr3	187447032	9	G	A	0.56	synonymous variant, intron variant	rs1056932
PLAU, C10orf55,	chr10	75673879	694	C	T	0.57	synonymous variant, intron variant	rs2227568
MYH11, NDE1,	chr16	15809084	2	C	T	1	synonymous variant, intron variant
ZNF585B,	chr19	37680948	10	G	A	0.6	synonymous variant, intron variant	rs147348232
MTOR, MTOR-AS1,	chr1	11205058	63	C	T	1	synonymous variant, intron variant, nc transcript variant	rs1057079
MDC1, MDC1-AS1,	chr6	30671989	27	G	C	0.56	synonymous variant, intron variant, nc transcript variant	rs114464001, rs28986317
PTPRK,	chr6	128388799	163	G	T	0.55	synonymous variant, intron variant, nc transcript variant	rs35030557
PTPRK,	chr6	128403745	148	A	G	1	synonymous variant, intron variant, nc transcript variant	rs17828130
NUP214,	chr9	134021630	81	A	G	0.57	synonymous variant, intron variant, nc transcript variant	rs2296710	COSM150730
BDNF, BDNF-AS,	chr11	27679662	29	T	C	1	synonymous variant, intron variant, nc transcript variant	rs2353512
SPECC1,	chr17	20107773	324	T	C	0.48	synonymous variant, intron variant, nc transcript variant	rs2703805
SPECC1,	chr17	20109189	86	C	T	0.55	synonymous variant, intron variant, nc transcript variant	rs2703807
SPECC1,	chr17	20163529	76	A	G	0.39	synonymous variant, intron variant, nc transcript variant	rs2703791
U2AF2,	chr19	56180968	239	C	T	0.58	synonymous variant, intron variant, nc transcript variant, upstream gene variant	rs617073	COSM1396639
APC,	chr5	112175617	44	T	A	0.32	synonymous variant, intron variant, NMD transcript variant	rs67622085	COSM19049
APC,	chr5	112175770	15	G	A	1	synonymous variant, intron variant, NMD transcript variant	rs41115		non-pathogenic
APC,	chr5	112176325	21	G	A	1	synonymous variant, intron variant, NMD transcript variant	rs42427		non-pathogenic
APC,	chr5	112176559	15	T	G	1	synonymous variant, intron variant, NMD transcript variant	rs866006		non-pathogenic
APC,	chr5	112177171	6	G	A	1	synonymous variant, intron variant, NMD transcript variant	rs465899		non-pathogenic
EGFR, EGFR-AS1,	chr7	55249063	127	G	A	1	synonymous variant, non coding exon variant, nc transcript variant	rs1050171	COSM1451600
KIAA1967,	chr8	22471824	158	G	A	0.26	synonymous variant, non coding exon variant, nc transcript variant	rs3736147
RRM1, RRM1-AS1,	chr11	4159457	56	A	G	0.45	synonymous variant, non coding exon variant, nc transcript variant	rs9937
RRM1, RRM1-AS1,	chr11	4159466	57	G	A	1	synonymous variant, non coding exon variant, nc transcript variant	rs1042858
FUS,	chr16	31193942	321	C	A	1	synonymous variant, non coding exon variant, nc transcript variant	rs741810	COSM1377614
EPC1,	chr10	32635834	18	G	A	0.33	synonymous variant, non coding exon variant, nc transcript variant, non coding exon variant, nc transcript variant, upstream gene variant	rs11597888
ERCC6,	chr10	50740876	13	G	C	0.54	synonymous variant, synonymous variant	rs2228524
ERCC5,	chr13	103504517	27	T	C	0.44	synonymous variant, synonymous variant	rs1047768
APC,	chr5	112164561	26	G	A	1	synonymous variant, synonymous variant, NMD transcript variant	rs351771		non-pathogenic
ITGB3,	chr17	45368337	65	A	C	0.42	synonymous variant, synonymous variant, NMD transcript variant	rs15908
ITGB3,	chr17	45369777	39	A	G	0.38	synonymous variant, synonymous variant, NMD transcript variant	rs4642	COSM1383908, COSM1383909
ITGB3,	chr17	45369789	32	G	A	0.44	synonymous variant, synonymous variant, NMD transcript variant	rs4634	COSM1383912, COSM1383913
RTEL1, RTEL1-TNFRSF6B,	chr20	62320968	6	T	C	1	synonymous variant, synonymous variant, NMD transcript variant	rs6062302
RTEL1, RTEL1-TNFRSF6B,	chr20	62321655	28	G	A	1	synonymous variant, synonymous variant, NMD transcript variant	rs2236506
RTEL1, RTEL1-TNFRSF6B,	chr20	62322288	16	T	C	1	synonymous variant, synonymous variant, NMD transcript variant	rs3208007
BCL10,	chr1	85742012	67	G	C	1	synonymous variant, upstream gene variant	rs11576939
RBM15,	chr1	110883569	17	A	T	0.59	synonymous variant, upstream gene variant	rs3738752	COSM146575
NOTCH2,	chr1	120457977	58	C	T	0.66	synonymous variant, upstream gene variant
PDE4DIP,	chr1	144854597	4	T	C	0.75	synonymous variant, upstream gene variant	rs3851873
ZNF687,	chr1	151259043	3	C	T	1	synonymous variant, upstream gene variant	rs2298265
SF3B1,	chr2	198265526	87	A	G	1	synonymous variant, upstream gene variant	rs788018
CHMP2B, MIR4795,	chr3	87276699	131	C	T	0.42	synonymous variant, upstream gene variant	rs2279720	COSM1162456
TACC3,	chr4	1737502	162	C	T	1	synonymous variant, upstream gene variant	rs11248073
MAP3K1,	chr5	56161787	35	G	A	0.29	synonymous variant, upstream gene variant	rs832575
APC,	chr5	112162854	24	T	C	1	synonymous variant, upstream gene variant	rs2229992	COSM1432175	non-pathogenic
HSPA1A, HSPA1L,	chr6	31785438	3	C	T	0.67	synonymous variant, upstream gene variant	rs508603
TFEB,	chr6	41652514	12	C	T	0.83	synonymous variant, upstream gene variant	rs2073158
TFEB,	chr6	41652604	4	T	C	1	synonymous variant, upstream gene variant	rs1062966	COSM451444
AKAP12,	chr6	151670897	419	T	C	0.44	synonymous variant, upstream gene variant	rs900654
PMS2, RSPH10B,	chr7	6013153	50	A	G	0.28	synonymous variant, upstream gene variant	rs10000		non-pathogenic
FZD3, RNA5SP259,	chr8	28384712	61	A	G	1	synonymous variant, upstream gene variant	rs2241802
AKR1C3,	chr10	5139685	11	G	A	1	synonymous variant, upstream gene variant	rs12387
SNCG, MMRN2,	chr10	88719789	5	C	G	0.6	synonymous variant, upstream gene variant	rs760113
FAS,	chr10	90771829	139	T	C	0.53	synonymous variant, upstream gene variant	rs2234978
MADD,	chr11	47298360	39	G	A	1	synonymous variant, upstream gene variant	rs326214
CIT, MIR1178,	chr12	120156141	15	G	A	1	synonymous variant, upstream gene variant	rs278102
FZD10,	chr12	130648246	4	G	C	0.5	synonymous variant, upstream gene variant	rs80190592
RPTOR,	chr17	78919558	17	C	T	0.47	synonymous variant, upstream gene variant	rs1567962
PTBP1, MIR4745,	chr19	804079	300	T	C	0.53	synonymous variant, upstream gene variant	rs351981
BRD4,	chr19	15350594	79	G	A	0.44	synonymous variant, upstream gene variant	rs11669901
LAMA5, MIR4758,	chr20	60907675	38	G	A	0.45	synonymous variant, upstream gene variant	rs6142734	COSM444171
LAMA5, MIR4758,	chr20	60908964	43	G	A	1	synonymous variant, upstream gene variant	rs13044266	COSM1412950
LAMA5, MIR4758,	chr20	60909060	69	A	G	1	synonymous variant, upstream gene variant	rs13038331
LAMA5,	chr20	60927349	422	C	T	1	synonymous variant, upstream gene variant	rs483876	COSM444175
LAMA5,	chr20	60927412	249	G	A	1	synonymous variant, upstream gene variant	rs624313	COSM444176
PATZ1,	chr22	31741067	63	G	A	0.41	synonymous variant, upstream gene variant	rs714909
PAPPA, PAPPA-AS1,	chr9	119158814	4	T	C	1	synonymous variant, upstream gene variant, downstream gene variant	rs10759836, rs8456
STX5, NXF1,	chr11	62575025	43	A	T	0.37	synonymous variant, upstream gene variant, downstream gene variant	rs2228626
ERBB3, PA2G4,	chr12	56494991	58	G	A	0.5	synonymous variant, upstream gene variant, downstream gene variant, upstream gene variant	rs2271189
PIK3R2, IFI30,	chr19	18279638	45	T	C	1	synonymous variant, upstream gene variant, synonymous variant, NMD transcript variant	rs273269
GRHPR, CHCHD4P3,	chr9	37429814	143	A	G	0.5	synonymous variant, upstream gene variant, upstream gene variant	rs309458		non-pathogenic
CCDC88C,	chr14	91883129	47	G	A	0.43	synonymous variant, upstream gene variant, upstream gene variant	rs45437097
MTOR,	chr1	11322565	4	C	G	1	upstream gene variant	rs2295079
MGAT4B,	chr5	179234122	15	A	T	0.4	upstream gene variant	rs59066892
VEGFA,	chr6	43738350	20	C	G	0.5	upstream gene variant	rs2010963
GOPC,	chr6	117923599	7	T	C	1	upstream gene variant	rs3752848
NCOR2,	chr12	124979833	60	C	G	0.35	upstream gene variant	rs872224
NCOR2,	chr12	124979851	63	A	G	0.63	upstream gene variant	rs75634720
PRKAR1A,	chr17	66508243	41	C	A	0.37	upstream gene variant	rs8080306
SLC25A1, CLTCL1,	chr22	19167409	5	T	C	1	upstream gene variant, 3 prime UTR variant	rs712958
REP15, PPFIBP1,	chr12	27845924	154	C	T	1	upstream gene variant, 3 prime UTR variant, downstream gene variant	rs3764010
SNORD117, ATP6V1G2-DDX39B, DDX39B, DDX39B-AS1, SNORD84,	chr6	31506624	492	T	C	0.56	upstream gene variant, 3 prime UTR variant, NMD transcript variant, synonymous variant, upstream gene variant, downstream gene variant	rs116828464, rs1129640	COSM1283624
TMEM230, PCNA,	chr20	5095771	30	C	G	0.7	upstream gene variant, 3 prime UTR variant, upstream gene variant	rs3626
SLU7, PTTG1,	chr5	159849053	3	C	T	1	upstream gene variant, 5 prime UTR variant	rs139811488
NPAT, ATM,	chr11	108093833	9	G	A	1	upstream gene variant, 5 prime UTR variant	rs189037
TRAF3,	chr14	103243900	7	C	T	0.86	upstream gene variant, 5 prime UTR variant
TRAF3,	chr14	103243946	13	C	T	0.77	upstream gene variant, 5 prime UTR variant	rs1051750
LRRC56, HRAS,	chr11	534332	7	G	A	0.43	upstream gene variant, 5 prime UTR variant, downstream gene variant	rs41294870
HIST1H2BD, HIST1H1E,	chr6	26157125	1093	A	AA	0.32	upstream gene variant, frameshift variant, feature elongation
C1orf112, METTL18,	chr1	169761873	6	C	T	0.33	upstream gene variant, missense variant
MCM4, PRKDC,	chr8	48872671	39	C	A	0.33	upstream gene variant, missense variant	rs8177999
MAP4K2, MEN1,	chr11	64572018	19	T	C	1	upstream gene variant, missense variant	rs2959656	COSM255213
MAP4K2, MEN1,	chr11	64575505	23	C	T	0.48	upstream gene variant, missense variant	rs607969	COSM1355805, COSM23054
TMEM106A, NBR1,	chr17	41361960	62	A	G	0.55	upstream gene variant, missense variant	rs8482
MIR634, PRKCA,	chr17	64783081	2	G	A	1	upstream gene variant, missense variant	rs6504459
DAP3, YY1AP1, MSTO2P,	chr1	155657936	45	C	T	0.4	upstream gene variant, missense variant, intron variant, nc transcript variant	rs61817761
C15orf56, PAK6,	chr15	40545438	3	A	G	0.67	upstream gene variant, missense variant, NMD transcript variant, 5 prime UTR variant	rs11636097
ICAM5, ICAM1, ICAM4,	chr19	10395683	11	A	G	0.36	upstream gene variant, missense variant, upstream gene variant, downstream gene variant, non coding exon variant, nc transcript variant	rs5498
LRRC14, RECQL4,	chr8	145741702	21	C	G	1	upstream gene variant, non coding exon variant, nc transcript variant, downstream gene variant	rs4244612
LRRC14, RECQL4,	chr8	145741765	39	G	A	1	upstream gene variant, non coding exon variant, nc transcript variant, downstream gene variant	rs4244613
LRRC14, RECQL4,	chr8	145742514	11	A	G	1	upstream gene variant, non coding exon variant, nc transcript variant, downstream gene variant	rs2721190
MIR1976, RPS6KA1,	chr1	26879920	46	T	C	1	upstream gene variant, synonymous variant	rs4970490
MAP4K2, MEN1,	chr11	64572557	9	A	G	1	upstream gene variant, synonymous variant	rs540012
MAP4K2, MEN1,	chr11	64572602	22	G	A	0.45	upstream gene variant, synonymous variant	rs2071313
RELL2, HDAC3, FCHSD1,	chr5	141014494	173	T	C	1	upstream gene variant, synonymous variant, downstream gene variant	rs2530223
DAP3, YY1AP1, MSTO2P,	chr1	155658085	5	T	C	0.4	upstream gene variant, synonymous variant, intron variant, nc transcript variant	rs2666826	COSM1472725
XRN1, ATR,	chr3	142168331	19	C	T	1	upstream gene variant, synonymous variant, upstream gene variant	rs1802904
TACC3, TMEM129,	chr4	1723265	13	A	G	1	upstream gene variant, upstream gene variant	rs3134866
SNORD50B, SNORD50A, SNHG5,	chr6	86387888	540	G	T	1	upstream gene variant, upstream gene variant, non coding exon variant, nc transcript variant	rs1059307
SNORD76, SNORD81, SNORD79, SNORD74, SNORD80, SNORD47, SNORD77, SNORD78, ZBTB37, GAS5, GAS5-AS1,	chr1	173835916	1157	TC	T	0.65	upstream gene variant, upstream gene variant, upstream gene variant, downstream gene variant, upstream gene variant, upstream gene variant, upstream gene variant, upstream gene variant, upstream gene variant, non coding exon variant, nc transcript variant, feature truncation, downstream gene variant
,	chr1	26856462	36	T	G	1		rs11800553
,	chr7	101916647	70	A	G	0.69		rs813000
,	chr7	101917521	125	G	A	0.76		rs803064
,	chr13	111955465	29	T	C	1		rs1555751
